# Supplementary material for: Discrimination of Camellia cultivars using iD-NA analysis
Source: Sci Rep. 2023 Oct 17;13:17674. doi: 10.1038/s41598-023-44404-z (PMC10582245; doi:10.1038/s41598-023-44404-z)
Supplement: Supplementary file 3 — Supplementary Table S1. [file 41598_2023_44404_MOESM3_ESM.xls]

## Sheet: Table 1 (試料カット版)
	Table 1 Samples used in this study.
Japanese cultivar name	Species	Abbreviations of cultivar name in this study	Origin
赤蝦夷	Camellia. japonica cv. Akaezo	AEZO
浅香姫	C. japonica cv. Asaka-hime	Asaka	Niigata		風花とヒメサザンカ交雑 図鑑
紅卜半	C. japonica cv. Beniokuhan	BBOKU
紅太神楽	C. japonica cv. Beni-daikagura	BDKAG
卜半	C. japonica cv. Bokuhan	BOKU	Edo		図鑑
紅佗助	C. japonica cv. Beni-wabisuke	BWAB	Kanto		図鑑
太神楽	C. japonica cv. Daikagura	DKAG	Edo		図鑑
蝦夷錦	C. japonica cv. Ezonishiki	EZO	Edo
	C. japonica cv. Ezoshibori	EZO6H
ギガンテア	C. japonica cv. Gigantea	GIG
菱唐糸ー株１	C. japonica cv. Hishikaraito	HIS	Kansai		図鑑
初雁	C. japonica cv. Hatsukari	HKARI	Edo		図鑑
岩根絞	C. japonica cv. Iwaneshibori	IWA	Edo		図鑑
熊谷	C. japonica cv. Kumagai	KMA
加茂本阿弥	C. japonica cv. Kamohonnami	KMO	Kansai		図鑑
都鳥	C. japonica cv. Miyakodori	MIYA	Edo		図鑑
藻汐	C. japonica cv. Moshio	MOSI	Edo
軟風	C. japonica cv. Nanpu	NANP	Niigata	Hybrids of C. saluenensis Stapf ex Bean and C. lutchuensis T.Ito	サルウィンツバキとヒメサザンカの交雑種artificial hybrids of Cryptomeria japonica cv. Haara and C. japonica cv. Kumotooshi
沖の浪	C. japonica cv. Okinonami	OKI	Edo
乙女椿	C. japonica cv. Otome-tsubaki	OTTU	Edo	Related to Yukitsubaki	ユキツバキ系 図鑑
麗玉	C. japonica cv. Reigyoku	REI	Niigata	Selective breeding from Yukitsubaki	ユキツバキより選抜
白卜伴	C. japonica cv. Shiro-bokuhan	SBOKU	Aichi
白太神楽	C. japonica cv. Shiro-daikagura	SDKAG	Aichi
白蝦夷	C. japonica cv. Shiro-ezo	SEZO
雪月花	C. japonica cv. Setsugekka	Sgekka	Shizuoka
白菊	C. japonica cv. Shiragiku	SGK	Edo
春曙紅	C. japonica cv. Shunshoko	SHUN	Saitama
草紙洗	C. japonica cv. Soshiarai	SOUS	Edo
玉霞	C. japonica cv. Tamagasumi	TGS	Aichi
玉の浦	C. japonica cv. Tamanoura	TMUR	Nagasaki	Selective breeding from Yabutsubaki	ヤブツバキより選抜 図鑑
太郎冠者	C. japonica cv. Tarokaja	TROU	Edo
百合椿	C. japonica cv. Yuritsubaki	Yurit	Kyoto
原種：ロゼフローラ	C. rosaeflora Hooker	ROZ	China		https://www.gene.affrc.go.jp/databases-plant_images_detail.php?plno=5660010053
ユキツバキ	C. rusticana	Yukitu
紅乙女	C. sasanqua cv. Beni-otome	BOTO	Kansai	Related to Kantsubaki	カンツバキ系 図鑑
丁字車	C. sasanqua cv. Choujiguruma	CHO	Kansai
犬張子	C. sasanqua cv. Inu-hariko	INU	Edo		図鑑
快童丸	C. sasanqua cv. Kaido-maru	KAI	Edo
銀竜	C. x vernalis cv. Ginryu	GIN	harusazannka
ヒメサザンカ	C. lutchuensis	HIsaza
セッコウベニバナユチャ	C. chekiangoleosa	Sekch	China		http://gkzplant.sakura.ne.jp/mokuhon/syousai/sagyou/se/sekkoubenibanayucha.html ユチャはサザンカ仲間 中国浙江省由来
アッサムチャ	C. sinensis var. assamica	Assamu
チャノキ	C. sinensis	Chaki
チャ ほくめい	C. sinensis cv. Hokumei	Chahk
チャ フクミドリ	C. sinensis cv. Fukumidori	Chahuk
チャ むさしかおり	C. sinensis cv. Musashikaori	Chams

## Sheet: Table 2 (2)
Table 2 The pairwise comparison between Ezonishiki related cultivars and other cultivars.
sample	AEZO4H	AEZO52S	AEZO71S	AEZO75S	AEZO78S	AEZO90S	Asaka46S	Assamu37K	BBOKU77S	BDKAG102S	BDKAG103S	BOKU5H	BOTO74S	BOTO84S	BWAB115J	BWAB119J	BWAB2H	BWAB45S	BWAB60S	CHO24H	CHO99S	CHOUZ73S	Chahk21H	Chahuk20H	Chaki23H	Chams22H	DKAG129J	DKAG61S	DKAG69S	DKAG72S	EZO116J	EZO117J	EZO121J	EZO125J	EZO41S	EZO42S	EZO43S	EZO53S	EZO62S	EZO63S	EZO64S	EZO65S	EZO68S	EZO6H	EZO76S	EZO79S	EZO86S	EZO87S	EZO89S
AEZO4H	1	0.998106	0.998106	0.998106	1	0.998106	0.291667	0.0331439	0.174242	0.457386	0.447917	0.267045	0.485795	0.467803	0.413826	0.404356	0.409091	0.433712	0.403409	0.160038	0.144886	0.345644	0.0397727	0.0340909	0.0340909	0.0340909	0.446023	0.451705	0.466856	0.456439	0.999053	0.998106	0.998106	0.998106	0.998106	0.998106	0.998106	0.998106	0.998106	0.998106	0.998106	0.998106	0.998106	0.752841	0.979167	0.955492	0.958333	0.974432	0.998106
AEZO52S	0.997347	1	1	1	1	1	0.323607	0.0318302	0.230769	0.519894	0.506631	0.328912	0.567639	0.525199	0.445623	0.432361	0.448276	0.469496	0.437666	0.188329	0.190981	0.376658	0.0291777	0.0344828	0.0265252	0.0344828	0.496021	0.522546	0.538462	0.514589	0.997347	0.997347	0.997347	0.997347	1	1	0.997347	1	1	1	1	1	1	0.824934	1	1	0.994695	1	1
AEZO71S	0.988285	0.99787	1	0.992545	0.998935	0.99574	0.308839	0.0362087	0.176784	0.455804	0.443024	0.28754	0.504792	0.463259	0.41853	0.417465	0.410011	0.451544	0.423855	0.166134	0.15655	0.337593	0.0415335	0.0372737	0.029819	0.0372737	0.4377	0.460064	0.467519	0.452609	0.98935	0.98722	0.99148	0.99361	0.99361	0.998935	0.98935	0.99574	0.99787	0.998935	0.99574	0.996805	0.996805	0.752929	0.99361	0.981896	0.973376	0.979766	0.99787
AEZO75S	1	1	1	1	1	1	0.282332	0.0309654	0.173953	0.468124	0.454463	0.265027	0.490893	0.459927	0.408925	0.398907	0.398907	0.42714	0.40255	0.159381	0.147541	0.32969	0.0327869	0.0309654	0.0300546	0.0327869	0.453552	0.465392	0.470856	0.469035	1	1	1	1	1	1	1	1	1	1	1	1	1	0.763206	0.990893	0.979964	0.979964	0.989071	1
AEZO78S	0.894389	0.930693	0.932343	0.930693	1	0.910891	0.290429	0.0478548	0.214521	0.440594	0.440594	0.270627	0.491749	0.50495	0.40429	0.40264	0.429043	0.49835	0.425743	0.184818	0.20297	0.330033	0.0561056	0.0462046	0.0594059	0.039604	0.424092	0.519802	0.518152	0.458746	0.884488	0.886139	0.90099	0.89769	0.933993	0.968647	0.889439	0.919142	0.935644	0.962046	0.907591	0.924092	0.942244	0.717822	0.905941	0.89934	0.879538	0.892739	0.922442
AEZO90S	1	1	1	1	1	1	0.281712	0.0264591	0.163424	0.44358	0.428016	0.249027	0.476265	0.444358	0.402335	0.397665	0.395331	0.420233	0.397665	0.140078	0.127626	0.31284	0.0303502	0.0287938	0.0256809	0.0264591	0.428016	0.435798	0.444358	0.439689	1	1	1	1	1	1	1	1	1	1	1	1	1	0.751751	0.985992	0.974319	0.968093	0.978988	1
EZO116J	1	1	1	1	1	1	0.279654	0.0277056	0.157576	0.450216	0.439827	0.25368	0.464935	0.44329	0.406926	0.396537	0.397403	0.422511	0.397403	0.153247	0.136797	0.325541	0.0311688	0.0294372	0.0268398	0.0285714	0.442424	0.44329	0.456277	0.451948	1	1	1	1	1	1	1	1	1	1	1	1	1	0.769697	0.980087	0.958442	0.959307	0.977489	1
EZO117J	1	1	1	1	1	1	0.292487	0.0286225	0.168157	0.457066	0.442755	0.260286	0.484794	0.457066	0.418605	0.410555	0.411449	0.434705	0.411449	0.152057	0.139535	0.330054	0.0322004	0.0313059	0.0277281	0.029517	0.44186	0.448122	0.460644	0.456172	1	1	1	1	1	1	1	1	1	1	1	1	1	0.757603	0.985689	0.966905	0.963327	0.979428	1
EZO121J	0.998244	0.999122	0.999122	0.999122	0.999122	0.999122	0.280948	0.0280948	0.169447	0.451273	0.438982	0.267779	0.47849	0.456541	0.419666	0.410009	0.410009	0.434592	0.407375	0.143986	0.13345	0.33187	0.0316067	0.0298507	0.0280948	0.0289728	0.43986	0.449517	0.457419	0.453029	0.999122	1	1	1	0.998244	0.999122	0.998244	0.999122	0.999122	0.999122	0.999122	0.999122	0.999122	0.755926	0.984197	0.969271	0.95698	0.982441	0.999122
EZO125J	0.9965	0.99825	0.9965	0.997375	0.99825	0.997375	0.287839	0.0306212	0.165354	0.457568	0.444444	0.265092	0.490814	0.450569	0.416448	0.404199	0.405074	0.429571	0.403325	0.155731	0.140857	0.336833	0.0358705	0.032371	0.0306212	0.0314961	0.446194	0.452318	0.461942	0.458443	0.997375	0.99825	0.99825	1	0.9965	0.997375	0.9965	0.997375	0.999125	0.999125	0.99825	0.99825	0.997375	0.764654	0.979003	0.96238	0.965004	0.978128	0.9965
EZO41S	0.999036	1	1	1	1	1	0.284474	0.0318226	0.173578	0.459981	0.443587	0.281581	0.506268	0.461909	0.40405	0.399229	0.401157	0.427194	0.401157	0.158149	0.145612	0.331726	0.0356798	0.0327869	0.0298939	0.0337512	0.447445	0.455159	0.464802	0.459016	0.999036	0.999036	0.999036	0.999036	1	1	0.999036	1	1	1	1	1	1	0.761813	0.995178	0.982642	0.985535	0.9865	1
EZO42S	0.953964	0.996164	0.993606	0.975703	0.98977	0.975703	0.299233	0.0396419	0.203325	0.459079	0.448849	0.285166	0.494885	0.459079	0.404092	0.40665	0.397698	0.474425	0.428389	0.152174	0.152174	0.33376	0.0409207	0.0409207	0.0370844	0.0409207	0.441176	0.496164	0.488491	0.457801	0.957801	0.960358	0.970588	0.970588	0.983376	1	0.959079	0.996164	0.98977	0.991049	0.978261	0.98977	0.996164	0.735294	0.980818	0.968031	0.952685	0.969309	0.988491
EZO43S	1	1	1	1	1	1	0.296025	0.0366109	0.186192	0.468619	0.451883	0.283473	0.516736	0.478033	0.419456	0.415272	0.408996	0.442469	0.417364	0.161088	0.148536	0.344142	0.0376569	0.0376569	0.0313808	0.0387029	0.456067	0.461297	0.471757	0.470711	1	0.998954	0.998954	1	1	1	1	1	1	1	1	1	1	0.783473	0.992678	0.975941	0.979079	0.986402	1
EZO53S	0.979818	0.998991	0.998991	0.9889	0.998991	0.992936	0.308779	0.0403633	0.182644	0.462159	0.448032	0.282543	0.497477	0.452069	0.407669	0.414733	0.396569	0.45005	0.422805	0.17558	0.168517	0.344097	0.0474268	0.0443996	0.0363269	0.0443996	0.445005	0.475277	0.478305	0.46115	0.979818	0.978809	0.989909	0.990918	0.993946	0.998991	0.980827	1	0.997982	0.998991	0.991927	0.996973	0.997982	0.774975	0.981837	0.968718	0.961655	0.975782	0.997982
EZO62S	0.997701	1	0.998851	0.998851	1	0.998851	0.318391	0.0390805	0.17931	0.463218	0.448276	0.287356	0.505747	0.467816	0.42069	0.417241	0.411494	0.443678	0.418391	0.15977	0.152874	0.331034	0.0425287	0.0390805	0.0356322	0.0402299	0.454023	0.464368	0.468966	0.465517	0.996552	0.996552	0.996552	0.998851	0.998851	1	0.997701	0.998851	1	1	1	1	0.998851	0.768966	0.991954	0.98046	0.986207	0.986207	0.998851
EZO63S	0.98014	0.997664	0.997664	0.985981	0.995327	0.991822	0.304907	0.0443925	0.19743	0.452103	0.440421	0.279206	0.496495	0.470794	0.415888	0.421729	0.408879	0.459112	0.42757	0.161215	0.158879	0.330607	0.046729	0.046729	0.0350467	0.0478972	0.439252	0.46729	0.470794	0.452103	0.978972	0.978972	0.98715	0.985981	0.991822	0.997664	0.981308	0.994159	0.997664	1	0.991822	0.995327	0.995327	0.766355	0.98715	0.974299	0.966121	0.971963	0.997664
EZO64S	1	1	1	1	1	1	0.295992	0.032888	0.18705	0.483042	0.464543	0.29702	0.50668	0.471737	0.410072	0.40185	0.399794	0.432682	0.404933	0.161357	0.147996	0.347379	0.032888	0.0318602	0.0277492	0.0308325	0.466598	0.47482	0.479959	0.480987	1	0.998972	0.998972	1	1	1	1	1	1	1	1	1	1	0.774923	0.997945	0.97739	0.988695	0.988695	1
EZO65S	0.989163	0.995074	0.990148	0.990148	0.991133	0.990148	0.298522	0.035468	0.183251	0.479803	0.460099	0.291626	0.504433	0.463054	0.419704	0.415764	0.409852	0.444335	0.417734	0.161576	0.155665	0.343842	0.0364532	0.0344828	0.0325123	0.035468	0.466995	0.475862	0.483744	0.477833	0.988177	0.992118	0.988177	0.995074	0.989163	0.994089	0.988177	0.990148	0.996059	0.995074	0.993103	1	0.990148	0.759606	0.984236	0.97734	0.976355	0.980296	0.991133
EZO68S	0.997406	1	1	0.998703	1	1	0.315175	0.0505837	0.193256	0.477302	0.451362	0.284047	0.522698	0.470817	0.425422	0.424125	0.40856	0.453956	0.428016	0.180285	0.167315	0.332036	0.0544747	0.0518807	0.0376135	0.0531777	0.455253	0.476005	0.483787	0.478599	0.994812	0.990921	0.997406	0.996109	1	1	0.998703	1	1	1	1	1	1	0.776913	0.985733	0.979248	0.970169	0.981842	1
EZO6H	0.73156	0.733978	0.732769	0.732769	0.727932	0.732769	0.245466	0.0374849	0.200726	0.413543	0.40266	0.273277	0.429262	0.414752	0.390568	0.380895	0.38815	0.400242	0.379686	0.168077	0.153567	0.337364	0.0362757	0.0362757	0.0350665	0.0362757	0.407497	0.414752	0.425635	0.414752	0.732769	0.727932	0.729141	0.732769	0.733978	0.736397	0.729141	0.737606	0.73156	0.732769	0.743652	0.732769	0.73156	1	0.713422	0.697703	0.689238	0.71584	0.736397
EZO76S	0.986755	1	1	0.993377	1	0.993377	0.350993	0.0860927	0.350993	0.549669	0.503311	0.397351	0.615894	0.576159	0.483444	0.476821	0.483444	0.509934	0.496689	0.271523	0.225166	0.417219	0.0794702	0.0794702	0.0662252	0.0927152	0.483444	0.543046	0.556291	0.523179	0.980132	0.986755	0.993377	0.986755	1	0.993377	0.993377	1	1	1	1	1	1	0.794702	1	1	0.993377	1	0.993377
EZO79S	0.96732	0.990196	0.993464	0.980392	0.977124	0.98366	0.349673	0.0718954	0.29085	0.51634	0.473856	0.359477	0.539216	0.535948	0.418301	0.428105	0.424837	0.444444	0.464052	0.215686	0.166667	0.356209	0.0718954	0.0784314	0.0522876	0.0849673	0.464052	0.526144	0.51634	0.51634	0.960784	0.964052	0.970588	0.960784	0.98366	0.996732	0.990196	0.996732	0.996732	0.996732	1	0.996732	0.996732	0.75817	1	1	0.996732	1	0.980392
EZO86S	0.977273	0.982955	0.982955	0.977273	0.982955	0.971591	0.346591	0.0738636	0.261364	0.5625	0.511364	0.386364	0.630682	0.551136	0.465909	0.460227	0.460227	0.482955	0.471591	0.221591	0.204545	0.414773	0.0568182	0.0568182	0.0454545	0.0681818	0.5	0.528409	0.545455	0.522727	0.965909	0.965909	0.971591	0.965909	0.977273	0.977273	0.977273	0.982955	0.982955	0.977273	0.982955	0.982955	0.982955	0.818182	0.982955	0.982955	1	0.982955	0.971591
EZO87S	0.96875	0.979167	0.989583	0.979167	0.989583	0.96875	0.427083	0.114583	0.364583	0.625	0.572917	0.4375	0.635417	0.604167	0.53125	0.541667	0.520833	0.552083	0.552083	0.302083	0.260417	0.447917	0.09375	0.104167	0.0833333	0.114583	0.541667	0.604167	0.604167	0.614583	0.958333	0.958333	0.96875	0.958333	0.989583	0.989583	0.979167	0.989583	0.989583	0.989583	0.989583	1	0.989583	0.84375	0.989583	0.989583	0.989583	1	0.979167
EZO89S	0.99758	1	1	1	1	1	0.279492	0.0260133	0.15003	0.445856	0.437387	0.250454	0.456745	0.429522	0.405324	0.400484	0.398064	0.421658	0.401694	0.141561	0.128857	0.313975	0.0284332	0.0272232	0.0254083	0.0260133	0.436782	0.442831	0.453721	0.447066	0.998185	0.998185	0.99879	0.99879	0.999395	1	0.99758	0.999395	1	1	0.999395	1	1	0.744707	0.988506	0.965517	0.956443	0.969147	1
EZO94S	0.932099	0.95679	0.962963	0.95679	0.962963	0.950617	0.314815	0.0802469	0.358025	0.54321	0.518519	0.376543	0.561728	0.561728	0.493827	0.506173	0.493827	0.530864	0.524691	0.253086	0.228395	0.388889	0.0802469	0.0864198	0.0555556	0.111111	0.475309	0.549383	0.555556	0.537037	0.919753	0.938272	0.938272	0.925926	0.962963	0.95679	0.950617	0.962963	0.962963	0.962963	0.962963	0.962963	0.962963	0.783951	0.962963	0.962963	0.950617	0.962963	0.95679
EZO95S	0.974359	0.984392	0.984392	0.983278	0.985507	0.983278	0.285396	0.0278707	0.190635	0.453735	0.443701	0.261984	0.481605	0.460424	0.404682	0.397993	0.400223	0.440357	0.405797	0.140468	0.137124	0.324415	0.0289855	0.0267559	0.0245262	0.0267559	0.442586	0.457079	0.469342	0.45039	0.976589	0.976589	0.978818	0.979933	0.985507	0.989967	0.978818	0.982163	0.983278	0.984392	0.981048	0.983278	0.983278	0.750279	0.968785	0.955407	0.946488	0.9699	0.991081
EZO96S	0.996584	0.996584	0.996584	0.996584	0.996584	0.996584	0.279249	0.029035	0.16567	0.455167	0.442357	0.276687	0.487617	0.449189	0.407344	0.399658	0.401366	0.42357	0.401366	0.149445	0.138343	0.331341	0.029889	0.029035	0.028181	0.028181	0.443211	0.455167	0.46029	0.45602	0.996584	0.996584	0.996584	0.996584	0.996584	0.998292	0.996584	0.996584	0.996584	0.996584	0.996584	1	0.996584	0.751494	0.990606	0.976089	0.972673	0.982921	0.997438
EZO98S	0.914378	0.903069	0.9063	0.912763	0.969305	0.915994	0.260097	0.0306947	0.195477	0.424879	0.437803	0.256866	0.484653	0.479806	0.360258	0.34895	0.378029	0.392569	0.350565	0.151858	0.163166	0.337641	0.0452342	0.0339257	0.0306947	0.0306947	0.408724	0.426494	0.478191	0.42811	0.898223	0.896607	0.899838	0.896607	0.899838	0.919225	0.896607	0.898223	0.901454	0.899838	0.899838	0.898223	0.899838	0.717286	0.893376	0.883683	0.883683	0.896607	0.907916
SEZO1H	0.82397	0.827715	0.82397	0.82397	0.82397	0.820225	0.310861	0.0524345	0.280899	0.464419	0.445693	0.325843	0.486891	0.490637	0.52809	0.520599	0.52809	0.535581	0.524345	0.187266	0.172285	0.370787	0.0561798	0.0524345	0.0486891	0.0524345	0.430712	0.464419	0.468165	0.449438	0.820225	0.820225	0.82397	0.820225	0.82397	0.82397	0.820225	0.827715	0.827715	0.820225	0.842697	0.820225	0.827715	0.614232	0.820225	0.808989	0.805243	0.808989	0.820225
SEZO66S	0.779264	0.784838	0.788183	0.782609	0.777035	0.784838	0.309922	0.0401338	0.216276	0.477146	0.461538	0.296544	0.476031	0.447046	0.487179	0.479376	0.479376	0.497213	0.486065	0.156076	0.150502	0.338907	0.0445931	0.0434783	0.0345596	0.0423634	0.467113	0.477146	0.48495	0.473802	0.781494	0.777035	0.77592	0.780379	0.779264	0.782609	0.781494	0.790412	0.782609	0.781494	0.795987	0.785953	0.782609	0.625418	0.768116	0.755853	0.748049	0.764771	0.784838
SEZO67S	0.766746	0.783493	0.787081	0.778708	0.77512	0.7811	0.303828	0.0430622	0.229665	0.48445	0.473684	0.294258	0.495215	0.460526	0.471292	0.471292	0.4689	0.496411	0.480861	0.149522	0.148325	0.330144	0.0406699	0.0442584	0.0334928	0.0430622	0.466507	0.489234	0.488038	0.47488	0.77512	0.769139	0.772727	0.777512	0.778708	0.7811	0.773923	0.785885	0.783493	0.7811	0.79067	0.782297	0.779904	0.630383	0.766746	0.757177	0.745215	0.761962	0.783493
[truncated: 82 more columns]

## Sheet: Table 1
	Table 1 Samples used in this study.
Japanese cultivar name	Species	Abbreviations of cultivar name in this study	Origin
赤蝦夷	Camellia. japonica cv. Akaezo	AEZO
浅香姫	C. japonica cv. Asaka-hime	Asaka	Niigata		風花とヒメサザンカ交雑 図鑑
紅卜半	C. japonica cv. Beniokuhan	BBOKU
紅太神楽	C. japonica cv. Beni-daikagura	BDKAG
卜半	C. japonica cv. Bokuhan	BOKU	Edo		図鑑
紅佗助	C. japonica cv. Beni-wabisuke	BWAB	Kanto		図鑑
太神楽	C. japonica cv. Daikagura	DKAG	Edo		図鑑
蝦夷錦	C. japonica cv. Ezonishiki	EZO	Edo
	C. japonica cv. Ezoshibori	EZO6H
ギガンテア	C. japonica cv. Gigantea	GIG
肥後羽衣	C. japonica cv. Higo-hagoromo	Higo	Kumamoto		図鑑
菱唐糸ー株１	C. japonica cv. Hishikaraito	HIS	Kansai		図鑑
初雁	C. japonica cv. Hatsukari	HKARI	Edo		図鑑
岩根絞	C. japonica cv. Iwaneshibori	IWA	Edo		図鑑
熊谷	C. japonica cv. Kumagai	KMA
加茂本阿弥	C. japonica cv. Kamohonnami	KMO	Kansai		図鑑
都鳥	C. japonica cv. Miyakodori	MIYA	Edo		図鑑
藻汐	C. japonica cv. Moshio	MOSI	Edo
軟風	C. japonica cv. Nanpu	NANP	Niigata	Hybrids of C. saluenensis Stapf ex Bean and C. lutchuensis T.Ito	サルウィンツバキとヒメサザンカの交雑種artificial hybrids of Cryptomeria japonica cv. Haara and C. japonica cv. Kumotooshi
沖の浪	C. japonica cv. Okinonami	OKI	Edo
乙女椿	C. japonica cv. Otome-tsubaki	OTTU	Edo	Related to Yukitsubaki	ユキツバキ系 図鑑
麗玉	C. japonica cv. Reigyoku	REI	Niigata	Selective breeding from Yukitsubaki	ユキツバキより選抜
白卜伴	C. japonica cv. Shiro-bokuhan	SBOKU	Aichi
白太神楽	C. japonica cv. Shiro-daikagura	SDKAG	Aichi
白蝦夷	C. japonica cv. Shiro-ezo	SEZO
雪月花	C. japonica cv. Setsugekka	Sgekka	Shizuoka
白菊	C. japonica cv. Shiragiku	SGK	Edo
春曙紅	C. japonica cv. Shunshoko	SHUN	Saitama
西王母	C. japonica cv. Seiobo	SOHBO	Ishikawa	Related to Yabutsubaki	ヤブツバキ系（アボック社）
草紙洗	C. japonica cv. Soshiarai	SOUS	Edo
玉霞	C. japonica cv. Tamagasumi	TGS	Aichi
玉の浦	C. japonica cv. Tamanoura	TMUR	Nagasaki	Selective breeding from Yabutsubaki	ヤブツバキより選抜 図鑑
太郎冠者	C. japonica cv. Tarokaja	TROU	Edo
百合椿	C. japonica cv. Yuritsubaki	Yurit	Kyoto
原種：ロゼフローラ	C. rosaeflora Hooker	ROZ	China		https://www.gene.affrc.go.jp/databases-plant_images_detail.php?plno=5660010053
ユキツバキ	C. rusticana	Yukitu
紅乙女	C. sasanqua cv. Beni-otome	BOTO	Kansai	Related to Kantsubaki	カンツバキ系 図鑑
丁字車	C. sasanqua cv. Choujiguruma	CHO	Kansai
犬張子	C. sasanqua cv. Inu-hariko	INU	Edo		図鑑
快童丸	C. sasanqua cv. Kaido-maru	KAI	Edo
手向山	C. x vernalis cv. Tamukeyama	CHOUZ	harusazannka
銀竜	C. x vernalis cv. Ginryu	GIN	harusazannka
ヒメサザンカ	C. lutchuensis	HIsaza
セッコウベニバナユチャ	C. chekiangoleosa	Sekch	China		http://gkzplant.sakura.ne.jp/mokuhon/syousai/sagyou/se/sekkoubenibanayucha.html ユチャはサザンカ仲間 中国浙江省由来
アッサムチャ	C. sinensis var. assamica	Assamu
チャノキ	C. sinensis	Chaki
チャ ほくめい	C. sinensis cv. Hokumei	Chahk
チャ フクミドリ	C. sinensis cv. Fukumidori	Chahuk
チャ むさしかおり	C. sinensis cv. Musashikaori	Chams

## Sheet: Table 2
Table 2 The pairwise comparison between Ezonishiki related cultivars and other cultivars.
sample	AEZO4H	AEZO52S	AEZO71S	AEZO75S	AEZO78S	AEZO90S	Asaka46S	Assamu37K	BBOKU77S	BDKAG102S	BDKAG103S	BOKU5H	BOTO74S	BOTO84S	BWAB115J	BWAB119J	BWAB2H	BWAB45S	BWAB60S	CHO24H	CHO99S	CHOUZ73S	Chahk21H	Chahuk20H	Chaki23H	Chams22H	DKAG129J	DKAG61S	DKAG69S	DKAG72S	EZO116J	EZO117J	EZO121J	EZO125J	EZO41S	EZO42S	EZO43S	EZO53S	EZO62S	EZO63S	EZO64S	EZO65S	EZO68S	EZO6H	EZO76S	EZO79S	EZO86S	EZO87S	EZO89S
AEZO4H	1	0.998106	0.998106	0.998106	1	0.998106	0.291667	0.0331439	0.174242	0.457386	0.447917	0.267045	0.485795	0.467803	0.413826	0.404356	0.409091	0.433712	0.403409	0.160038	0.144886	0.345644	0.0397727	0.0340909	0.0340909	0.0340909	0.446023	0.451705	0.466856	0.456439	0.999053	0.998106	0.998106	0.998106	0.998106	0.998106	0.998106	0.998106	0.998106	0.998106	0.998106	0.998106	0.998106	0.752841	0.979167	0.955492	0.958333	0.974432	0.998106
AEZO52S	0.997347	1	1	1	1	1	0.323607	0.0318302	0.230769	0.519894	0.506631	0.328912	0.567639	0.525199	0.445623	0.432361	0.448276	0.469496	0.437666	0.188329	0.190981	0.376658	0.0291777	0.0344828	0.0265252	0.0344828	0.496021	0.522546	0.538462	0.514589	0.997347	0.997347	0.997347	0.997347	1	1	0.997347	1	1	1	1	1	1	0.824934	1	1	0.994695	1	1
AEZO71S	0.988285	0.99787	1	0.992545	0.998935	0.99574	0.308839	0.0362087	0.176784	0.455804	0.443024	0.28754	0.504792	0.463259	0.41853	0.417465	0.410011	0.451544	0.423855	0.166134	0.15655	0.337593	0.0415335	0.0372737	0.029819	0.0372737	0.4377	0.460064	0.467519	0.452609	0.98935	0.98722	0.99148	0.99361	0.99361	0.998935	0.98935	0.99574	0.99787	0.998935	0.99574	0.996805	0.996805	0.752929	0.99361	0.981896	0.973376	0.979766	0.99787
AEZO75S	1	1	1	1	1	1	0.282332	0.0309654	0.173953	0.468124	0.454463	0.265027	0.490893	0.459927	0.408925	0.398907	0.398907	0.42714	0.40255	0.159381	0.147541	0.32969	0.0327869	0.0309654	0.0300546	0.0327869	0.453552	0.465392	0.470856	0.469035	1	1	1	1	1	1	1	1	1	1	1	1	1	0.763206	0.990893	0.979964	0.979964	0.989071	1
AEZO78S	0.894389	0.930693	0.932343	0.930693	1	0.910891	0.290429	0.0478548	0.214521	0.440594	0.440594	0.270627	0.491749	0.50495	0.40429	0.40264	0.429043	0.49835	0.425743	0.184818	0.20297	0.330033	0.0561056	0.0462046	0.0594059	0.039604	0.424092	0.519802	0.518152	0.458746	0.884488	0.886139	0.90099	0.89769	0.933993	0.968647	0.889439	0.919142	0.935644	0.962046	0.907591	0.924092	0.942244	0.717822	0.905941	0.89934	0.879538	0.892739	0.922442
AEZO90S	1	1	1	1	1	1	0.281712	0.0264591	0.163424	0.44358	0.428016	0.249027	0.476265	0.444358	0.402335	0.397665	0.395331	0.420233	0.397665	0.140078	0.127626	0.31284	0.0303502	0.0287938	0.0256809	0.0264591	0.428016	0.435798	0.444358	0.439689	1	1	1	1	1	1	1	1	1	1	1	1	1	0.751751	0.985992	0.974319	0.968093	0.978988	1
EZO116J	1	1	1	1	1	1	0.279654	0.0277056	0.157576	0.450216	0.439827	0.25368	0.464935	0.44329	0.406926	0.396537	0.397403	0.422511	0.397403	0.153247	0.136797	0.325541	0.0311688	0.0294372	0.0268398	0.0285714	0.442424	0.44329	0.456277	0.451948	1	1	1	1	1	1	1	1	1	1	1	1	1	0.769697	0.980087	0.958442	0.959307	0.977489	1
EZO117J	1	1	1	1	1	1	0.292487	0.0286225	0.168157	0.457066	0.442755	0.260286	0.484794	0.457066	0.418605	0.410555	0.411449	0.434705	0.411449	0.152057	0.139535	0.330054	0.0322004	0.0313059	0.0277281	0.029517	0.44186	0.448122	0.460644	0.456172	1	1	1	1	1	1	1	1	1	1	1	1	1	0.757603	0.985689	0.966905	0.963327	0.979428	1
EZO121J	0.998244	0.999122	0.999122	0.999122	0.999122	0.999122	0.280948	0.0280948	0.169447	0.451273	0.438982	0.267779	0.47849	0.456541	0.419666	0.410009	0.410009	0.434592	0.407375	0.143986	0.13345	0.33187	0.0316067	0.0298507	0.0280948	0.0289728	0.43986	0.449517	0.457419	0.453029	0.999122	1	1	1	0.998244	0.999122	0.998244	0.999122	0.999122	0.999122	0.999122	0.999122	0.999122	0.755926	0.984197	0.969271	0.95698	0.982441	0.999122
EZO125J	0.9965	0.99825	0.9965	0.997375	0.99825	0.997375	0.287839	0.0306212	0.165354	0.457568	0.444444	0.265092	0.490814	0.450569	0.416448	0.404199	0.405074	0.429571	0.403325	0.155731	0.140857	0.336833	0.0358705	0.032371	0.0306212	0.0314961	0.446194	0.452318	0.461942	0.458443	0.997375	0.99825	0.99825	1	0.9965	0.997375	0.9965	0.997375	0.999125	0.999125	0.99825	0.99825	0.997375	0.764654	0.979003	0.96238	0.965004	0.978128	0.9965
EZO41S	0.999036	1	1	1	1	1	0.284474	0.0318226	0.173578	0.459981	0.443587	0.281581	0.506268	0.461909	0.40405	0.399229	0.401157	0.427194	0.401157	0.158149	0.145612	0.331726	0.0356798	0.0327869	0.0298939	0.0337512	0.447445	0.455159	0.464802	0.459016	0.999036	0.999036	0.999036	0.999036	1	1	0.999036	1	1	1	1	1	1	0.761813	0.995178	0.982642	0.985535	0.9865	1
EZO42S	0.953964	0.996164	0.993606	0.975703	0.98977	0.975703	0.299233	0.0396419	0.203325	0.459079	0.448849	0.285166	0.494885	0.459079	0.404092	0.40665	0.397698	0.474425	0.428389	0.152174	0.152174	0.33376	0.0409207	0.0409207	0.0370844	0.0409207	0.441176	0.496164	0.488491	0.457801	0.957801	0.960358	0.970588	0.970588	0.983376	1	0.959079	0.996164	0.98977	0.991049	0.978261	0.98977	0.996164	0.735294	0.980818	0.968031	0.952685	0.969309	0.988491
EZO43S	1	1	1	1	1	1	0.296025	0.0366109	0.186192	0.468619	0.451883	0.283473	0.516736	0.478033	0.419456	0.415272	0.408996	0.442469	0.417364	0.161088	0.148536	0.344142	0.0376569	0.0376569	0.0313808	0.0387029	0.456067	0.461297	0.471757	0.470711	1	0.998954	0.998954	1	1	1	1	1	1	1	1	1	1	0.783473	0.992678	0.975941	0.979079	0.986402	1
EZO53S	0.979818	0.998991	0.998991	0.9889	0.998991	0.992936	0.308779	0.0403633	0.182644	0.462159	0.448032	0.282543	0.497477	0.452069	0.407669	0.414733	0.396569	0.45005	0.422805	0.17558	0.168517	0.344097	0.0474268	0.0443996	0.0363269	0.0443996	0.445005	0.475277	0.478305	0.46115	0.979818	0.978809	0.989909	0.990918	0.993946	0.998991	0.980827	1	0.997982	0.998991	0.991927	0.996973	0.997982	0.774975	0.981837	0.968718	0.961655	0.975782	0.997982
EZO62S	0.997701	1	0.998851	0.998851	1	0.998851	0.318391	0.0390805	0.17931	0.463218	0.448276	0.287356	0.505747	0.467816	0.42069	0.417241	0.411494	0.443678	0.418391	0.15977	0.152874	0.331034	0.0425287	0.0390805	0.0356322	0.0402299	0.454023	0.464368	0.468966	0.465517	0.996552	0.996552	0.996552	0.998851	0.998851	1	0.997701	0.998851	1	1	1	1	0.998851	0.768966	0.991954	0.98046	0.986207	0.986207	0.998851
EZO63S	0.98014	0.997664	0.997664	0.985981	0.995327	0.991822	0.304907	0.0443925	0.19743	0.452103	0.440421	0.279206	0.496495	0.470794	0.415888	0.421729	0.408879	0.459112	0.42757	0.161215	0.158879	0.330607	0.046729	0.046729	0.0350467	0.0478972	0.439252	0.46729	0.470794	0.452103	0.978972	0.978972	0.98715	0.985981	0.991822	0.997664	0.981308	0.994159	0.997664	1	0.991822	0.995327	0.995327	0.766355	0.98715	0.974299	0.966121	0.971963	0.997664
EZO64S	1	1	1	1	1	1	0.295992	0.032888	0.18705	0.483042	0.464543	0.29702	0.50668	0.471737	0.410072	0.40185	0.399794	0.432682	0.404933	0.161357	0.147996	0.347379	0.032888	0.0318602	0.0277492	0.0308325	0.466598	0.47482	0.479959	0.480987	1	0.998972	0.998972	1	1	1	1	1	1	1	1	1	1	0.774923	0.997945	0.97739	0.988695	0.988695	1
EZO65S	0.989163	0.995074	0.990148	0.990148	0.991133	0.990148	0.298522	0.035468	0.183251	0.479803	0.460099	0.291626	0.504433	0.463054	0.419704	0.415764	0.409852	0.444335	0.417734	0.161576	0.155665	0.343842	0.0364532	0.0344828	0.0325123	0.035468	0.466995	0.475862	0.483744	0.477833	0.988177	0.992118	0.988177	0.995074	0.989163	0.994089	0.988177	0.990148	0.996059	0.995074	0.993103	1	0.990148	0.759606	0.984236	0.97734	0.976355	0.980296	0.991133
EZO68S	0.997406	1	1	0.998703	1	1	0.315175	0.0505837	0.193256	0.477302	0.451362	0.284047	0.522698	0.470817	0.425422	0.424125	0.40856	0.453956	0.428016	0.180285	0.167315	0.332036	0.0544747	0.0518807	0.0376135	0.0531777	0.455253	0.476005	0.483787	0.478599	0.994812	0.990921	0.997406	0.996109	1	1	0.998703	1	1	1	1	1	1	0.776913	0.985733	0.979248	0.970169	0.981842	1
EZO6H	0.73156	0.733978	0.732769	0.732769	0.727932	0.732769	0.245466	0.0374849	0.200726	0.413543	0.40266	0.273277	0.429262	0.414752	0.390568	0.380895	0.38815	0.400242	0.379686	0.168077	0.153567	0.337364	0.0362757	0.0362757	0.0350665	0.0362757	0.407497	0.414752	0.425635	0.414752	0.732769	0.727932	0.729141	0.732769	0.733978	0.736397	0.729141	0.737606	0.73156	0.732769	0.743652	0.732769	0.73156	1	0.713422	0.697703	0.689238	0.71584	0.736397
EZO76S	0.986755	1	1	0.993377	1	0.993377	0.350993	0.0860927	0.350993	0.549669	0.503311	0.397351	0.615894	0.576159	0.483444	0.476821	0.483444	0.509934	0.496689	0.271523	0.225166	0.417219	0.0794702	0.0794702	0.0662252	0.0927152	0.483444	0.543046	0.556291	0.523179	0.980132	0.986755	0.993377	0.986755	1	0.993377	0.993377	1	1	1	1	1	1	0.794702	1	1	0.993377	1	0.993377
EZO79S	0.96732	0.990196	0.993464	0.980392	0.977124	0.98366	0.349673	0.0718954	0.29085	0.51634	0.473856	0.359477	0.539216	0.535948	0.418301	0.428105	0.424837	0.444444	0.464052	0.215686	0.166667	0.356209	0.0718954	0.0784314	0.0522876	0.0849673	0.464052	0.526144	0.51634	0.51634	0.960784	0.964052	0.970588	0.960784	0.98366	0.996732	0.990196	0.996732	0.996732	0.996732	1	0.996732	0.996732	0.75817	1	1	0.996732	1	0.980392
EZO86S	0.977273	0.982955	0.982955	0.977273	0.982955	0.971591	0.346591	0.0738636	0.261364	0.5625	0.511364	0.386364	0.630682	0.551136	0.465909	0.460227	0.460227	0.482955	0.471591	0.221591	0.204545	0.414773	0.0568182	0.0568182	0.0454545	0.0681818	0.5	0.528409	0.545455	0.522727	0.965909	0.965909	0.971591	0.965909	0.977273	0.977273	0.977273	0.982955	0.982955	0.977273	0.982955	0.982955	0.982955	0.818182	0.982955	0.982955	1	0.982955	0.971591
EZO87S	0.96875	0.979167	0.989583	0.979167	0.989583	0.96875	0.427083	0.114583	0.364583	0.625	0.572917	0.4375	0.635417	0.604167	0.53125	0.541667	0.520833	0.552083	0.552083	0.302083	0.260417	0.447917	0.09375	0.104167	0.0833333	0.114583	0.541667	0.604167	0.604167	0.614583	0.958333	0.958333	0.96875	0.958333	0.989583	0.989583	0.979167	0.989583	0.989583	0.989583	0.989583	1	0.989583	0.84375	0.989583	0.989583	0.989583	1	0.979167
EZO89S	0.99758	1	1	1	1	1	0.279492	0.0260133	0.15003	0.445856	0.437387	0.250454	0.456745	0.429522	0.405324	0.400484	0.398064	0.421658	0.401694	0.141561	0.128857	0.313975	0.0284332	0.0272232	0.0254083	0.0260133	0.436782	0.442831	0.453721	0.447066	0.998185	0.998185	0.99879	0.99879	0.999395	1	0.99758	0.999395	1	1	0.999395	1	1	0.744707	0.988506	0.965517	0.956443	0.969147	1
EZO94S	0.932099	0.95679	0.962963	0.95679	0.962963	0.950617	0.314815	0.0802469	0.358025	0.54321	0.518519	0.376543	0.561728	0.561728	0.493827	0.506173	0.493827	0.530864	0.524691	0.253086	0.228395	0.388889	0.0802469	0.0864198	0.0555556	0.111111	0.475309	0.549383	0.555556	0.537037	0.919753	0.938272	0.938272	0.925926	0.962963	0.95679	0.950617	0.962963	0.962963	0.962963	0.962963	0.962963	0.962963	0.783951	0.962963	0.962963	0.950617	0.962963	0.95679
EZO95S	0.974359	0.984392	0.984392	0.983278	0.985507	0.983278	0.285396	0.0278707	0.190635	0.453735	0.443701	0.261984	0.481605	0.460424	0.404682	0.397993	0.400223	0.440357	0.405797	0.140468	0.137124	0.324415	0.0289855	0.0267559	0.0245262	0.0267559	0.442586	0.457079	0.469342	0.45039	0.976589	0.976589	0.978818	0.979933	0.985507	0.989967	0.978818	0.982163	0.983278	0.984392	0.981048	0.983278	0.983278	0.750279	0.968785	0.955407	0.946488	0.9699	0.991081
EZO96S	0.996584	0.996584	0.996584	0.996584	0.996584	0.996584	0.279249	0.029035	0.16567	0.455167	0.442357	0.276687	0.487617	0.449189	0.407344	0.399658	0.401366	0.42357	0.401366	0.149445	0.138343	0.331341	0.029889	0.029035	0.028181	0.028181	0.443211	0.455167	0.46029	0.45602	0.996584	0.996584	0.996584	0.996584	0.996584	0.998292	0.996584	0.996584	0.996584	0.996584	0.996584	1	0.996584	0.751494	0.990606	0.976089	0.972673	0.982921	0.997438
EZO98S	0.914378	0.903069	0.9063	0.912763	0.969305	0.915994	0.260097	0.0306947	0.195477	0.424879	0.437803	0.256866	0.484653	0.479806	0.360258	0.34895	0.378029	0.392569	0.350565	0.151858	0.163166	0.337641	0.0452342	0.0339257	0.0306947	0.0306947	0.408724	0.426494	0.478191	0.42811	0.898223	0.896607	0.899838	0.896607	0.899838	0.919225	0.896607	0.898223	0.901454	0.899838	0.899838	0.898223	0.899838	0.717286	0.893376	0.883683	0.883683	0.896607	0.907916
SEZO1H	0.82397	0.827715	0.82397	0.82397	0.82397	0.820225	0.310861	0.0524345	0.280899	0.464419	0.445693	0.325843	0.486891	0.490637	0.52809	0.520599	0.52809	0.535581	0.524345	0.187266	0.172285	0.370787	0.0561798	0.0524345	0.0486891	0.0524345	0.430712	0.464419	0.468165	0.449438	0.820225	0.820225	0.82397	0.820225	0.82397	0.82397	0.820225	0.827715	0.827715	0.820225	0.842697	0.820225	0.827715	0.614232	0.820225	0.808989	0.805243	0.808989	0.820225
SEZO66S	0.779264	0.784838	0.788183	0.782609	0.777035	0.784838	0.309922	0.0401338	0.216276	0.477146	0.461538	0.296544	0.476031	0.447046	0.487179	0.479376	0.479376	0.497213	0.486065	0.156076	0.150502	0.338907	0.0445931	0.0434783	0.0345596	0.0423634	0.467113	0.477146	0.48495	0.473802	0.781494	0.777035	0.77592	0.780379	0.779264	0.782609	0.781494	0.790412	0.782609	0.781494	0.795987	0.785953	0.782609	0.625418	0.768116	0.755853	0.748049	0.764771	0.784838
SEZO67S	0.766746	0.783493	0.787081	0.778708	0.77512	0.7811	0.303828	0.0430622	0.229665	0.48445	0.473684	0.294258	0.495215	0.460526	0.471292	0.471292	0.4689	0.496411	0.480861	0.149522	0.148325	0.330144	0.0406699	0.0442584	0.0334928	0.0430622	0.466507	0.489234	0.488038	0.47488	0.77512	0.769139	0.772727	0.777512	0.778708	0.7811	0.773923	0.785885	0.783493	0.7811	0.79067	0.782297	0.779904	0.630383	0.766746	0.757177	0.745215	0.761962	0.783493
[truncated: 81 more columns]

## Sheet: Table S3
Table S1 The pairwise comparison of all samples in this study.
Sample	KMO128J	KMO26K	KMO39H	SBOKU112J	SBOKU120J	Yurit124J	Yurit19H	BOTO74S	BOTO84S	GIG38K	BDKAG102S	BDKAG103S	DKAG129J	DKAG61S	DKAG69S	DKAG72S	SDKAG14H	SDKAG56S	SGK101S	SGK110J	SGK13H	SGK48S	SGK58S	OTTU123J	OTTU127J	HIS7H	HIS8H	TGS130J	TGS16H	TGS70S	SHUN15H	SHUN28K	SHUN55S	SHUN59S	AEZO4H	AEZO52S	AEZO71S	AEZO75S	AEZO78S	AEZO90S	EZO116J	EZO117J	EZO121J	EZO125J	EZO41S	EZO42S	EZO43S	EZO53S	EZO62S
KMO128J	1	0.998726	0.998726	0.571975	0.564331	0.496815	0.49172	0.466242	0.450955	0.463694	0.459873	0.453503	0.453503	0.454777	0.467516	0.456051	0.471338	0.489172	0.496815	0.481529	0.481529	0.481529	0.482803	0.503185	0.50828	0.533758	0.524841	0.51465	0.513376	0.510828	0.543949	0.540127	0.540127	0.542675	0.503185	0.510828	0.512102	0.507006	0.494268	0.509554	0.505732	0.509554	0.503185	0.505732	0.504459	0.507006	0.507006	0.505732	0.505732
KMO26K	0.997191	1	0.997191	0.52809	0.521067	0.47191	0.460674	0.417135	0.417135	0.442416	0.418539	0.417135	0.414326	0.41573	0.43118	0.421348	0.438202	0.452247	0.466292	0.435393	0.435393	0.435393	0.438202	0.467697	0.467697	0.490169	0.484551	0.474719	0.470506	0.47191	0.521067	0.514045	0.518258	0.516854	0.45927	0.460674	0.467697	0.462079	0.449438	0.462079	0.462079	0.457865	0.455056	0.45927	0.460674	0.463483	0.460674	0.460674	0.457865
KMO39H	0.996383	0.996383	1	0.594937	0.59132	0.533454	0.531646	0.479204	0.473779	0.502712	0.484629	0.481013	0.473779	0.484629	0.493671	0.482821	0.477396	0.504521	0.504521	0.490054	0.488246	0.488246	0.491863	0.535262	0.531646	0.540687	0.537071	0.524412	0.524412	0.528029	0.564195	0.564195	0.56962	0.575045	0.517179	0.524412	0.533454	0.529837	0.509946	0.520796	0.526221	0.517179	0.513562	0.520796	0.518987	0.524412	0.520796	0.529837	0.518987
SBOKU112J	0.578864	0.576498	0.571767	1	1	0.403785	0.392744	0.369085	0.358833	0.412461	0.403785	0.399054	0.40142	0.40694	0.414038	0.406151	0.443218	0.461356	0.519716	0.503155	0.502366	0.502366	0.503155	0.439274	0.44164	0.430599	0.423502	0.472397	0.466877	0.471609	0.473186	0.468454	0.466088	0.470032	0.431388	0.435331	0.43612	0.43612	0.427445	0.430599	0.433754	0.432177	0.432177	0.435331	0.426656	0.429022	0.432177	0.435331	0.430599
SBOKU120J	0.571678	0.568182	0.566434	1	1	0.398601	0.38549	0.381119	0.36451	0.423951	0.403846	0.395105	0.399476	0.405594	0.409965	0.405594	0.432692	0.450175	0.515734	0.503497	0.5	0.500874	0.504371	0.440559	0.441434	0.437937	0.43007	0.466783	0.460664	0.465035	0.471154	0.45979	0.460664	0.465035	0.435315	0.438811	0.440559	0.439685	0.43007	0.432692	0.437063	0.434441	0.433566	0.436189	0.430944	0.432692	0.437937	0.436189	0.433566
Yurit124J	0.533698	0.525501	0.530055	0.444444	0.428051	1	1	0.376138	0.374317	0.383424	0.39071	0.383424	0.379781	0.383424	0.388889	0.383424	0.411658	0.422587	0.444444	0.418944	0.423497	0.418944	0.421676	0.425319	0.425319	0.437158	0.436248	0.459927	0.453552	0.452641	0.469035	0.471767	0.470856	0.469945	0.410747	0.418033	0.410747	0.413479	0.401639	0.411658	0.409836	0.408925	0.404372	0.413479	0.408925	0.409836	0.413479	0.417122	0.413479
Yurit19H	0.55516	0.546856	0.549229	0.469751	0.459075	1	1	0.380783	0.386714	0.389087	0.404508	0.404508	0.402135	0.404508	0.409253	0.403321	0.428233	0.436536	0.47331	0.449585	0.453144	0.447212	0.448399	0.440095	0.44484	0.450771	0.447212	0.492289	0.481613	0.483986	0.485172	0.481613	0.4828	0.486358	0.422301	0.432977	0.418743	0.42586	0.412811	0.422301	0.424674	0.422301	0.415184	0.42586	0.419929	0.421115	0.427046	0.431791	0.423488
BOTO74S	0.5	0.486111	0.527778	0.513889	0.458333	0.388889	0.430556	1	1	0.458333	0.527778	0.430556	0.402778	0.5	0.513889	0.5	0.416667	0.5	0.513889	0.361111	0.416667	0.444444	0.416667	0.388889	0.388889	0.444444	0.444444	0.430556	0.402778	0.430556	0.472222	0.5	0.527778	0.5	0.5	0.527778	0.583333	0.541667	0.541667	0.513889	0.472222	0.513889	0.5	0.486111	0.541667	0.555556	0.541667	0.569444	0.583333
BOTO84S	0.5	0.488235	0.494118	0.511765	0.494118	0.417647	0.388235	0.935294	1	0.458824	0.470588	0.452941	0.429412	0.470588	0.464706	0.464706	0.447059	0.488235	0.458824	0.435294	0.417647	0.441176	0.441176	0.435294	0.435294	0.464706	0.417647	0.476471	0.458824	0.476471	0.470588	0.452941	0.476471	0.458824	0.511765	0.523529	0.535294	0.535294	0.529412	0.517647	0.511765	0.5	0.511765	0.505882	0.523529	0.511765	0.529412	0.535294	0.547059
GIG38K	0.431784	0.472264	0.431784	0.382309	0.377811	0.349325	0.343328	0.413793	0.391304	1	0.443778	0.437781	0.442279	0.443778	0.452774	0.445277	0.385307	0.385307	0.334333	0.367316	0.367316	0.356822	0.367316	0.362819	0.364318	0.388306	0.386807	0.401799	0.422789	0.403298	0.370315	0.365817	0.373313	0.370315	0.446777	0.418291	0.415292	0.409295	0.410795	0.412294	0.410795	0.410795	0.413793	0.409295	0.407796	0.409295	0.409295	0.412294	0.407796
BDKAG102S	0.48468	0.477716	0.47493	0.442897	0.435933	0.376045	0.362117	0.412256	0.417827	0.497214	1	1	1	1	1	0.998607	0.558496	0.571031	0.438719	0.52507	0.520891	0.520891	0.52507	0.422006	0.423398	0.424791	0.41922	0.422006	0.409471	0.420613	0.395543	0.392758	0.402507	0.399721	0.45961	0.472145	0.473538	0.465181	0.458217	0.466574	0.463788	0.45961	0.465181	0.467967	0.463788	0.463788	0.462396	0.466574	0.465181
BDKAG103S	0.455819	0.450431	0.445043	0.428879	0.422414	0.350216	0.33944	0.380388	0.396552	0.474138	1	1	1	1	1	1	0.543103	0.556034	0.428879	0.491379	0.485991	0.483836	0.487069	0.411638	0.413793	0.41056	0.404095	0.409483	0.399784	0.414871	0.372845	0.368534	0.375	0.373922	0.436422	0.442888	0.448276	0.438578	0.429957	0.44181	0.4375	0.4375	0.438578	0.44181	0.434267	0.4375	0.43319	0.439655	0.4375
DKAG129J	0.470852	0.463004	0.459641	0.439462	0.429372	0.357623	0.348655	0.399103	0.399103	0.5	1	1	1	1	1	1	0.559417	0.57287	0.449552	0.494395	0.491031	0.491031	0.493274	0.436099	0.438341	0.426009	0.419283	0.422646	0.414798	0.424888	0.389013	0.38565	0.394619	0.391256	0.434978	0.441704	0.44843	0.432735	0.430493	0.43722	0.436099	0.432735	0.434978	0.436099	0.433857	0.430493	0.433857	0.440583	0.433857
DKAG61S	0.51277	0.497053	0.497053	0.459725	0.45776	0.408644	0.400786	0.434185	0.442043	0.495088	1	0.998035	0.994106	1	1	1	0.587426	0.595285	0.467583	0.528487	0.528487	0.528487	0.530452	0.453831	0.449902	0.465619	0.46169	0.453831	0.444008	0.455796	0.426326	0.43222	0.434185	0.440079	0.493124	0.502947	0.510806	0.497053	0.489194	0.499018	0.495088	0.48723	0.497053	0.495088	0.491159	0.493124	0.493124	0.500982	0.499018
DKAG69S	0.48087	0.476522	0.472174	0.424348	0.41913	0.378261	0.367826	0.390435	0.39913	0.49913	0.995652	0.996522	0.995652	1	1	0.998261	0.565217	0.573913	0.426087	0.495652	0.498261	0.496522	0.501739	0.424348	0.423478	0.425217	0.42	0.427826	0.42087	0.432174	0.395652	0.389565	0.395652	0.398261	0.452174	0.453913	0.457391	0.446957	0.445217	0.450435	0.446087	0.445217	0.445217	0.448696	0.442609	0.443478	0.441739	0.446957	0.452174
DKAG72S	0.459721	0.450054	0.44898	0.432868	0.426423	0.338346	0.324382	0.392052	0.383459	0.493018	1	0.998926	1	1	1	1	0.542427	0.554243	0.426423	0.502685	0.498389	0.501611	0.500537	0.409237	0.410311	0.418904	0.410311	0.397422	0.388829	0.401719	0.37594	0.373792	0.385607	0.379162	0.445757	0.456498	0.459721	0.450054	0.442535	0.451128	0.44898	0.447905	0.450054	0.450054	0.44898	0.447905	0.447905	0.456498	0.452202
SDKAG14H	0.496855	0.504403	0.500629	0.47044	0.455346	0.398742	0.389937	0.412579	0.412579	0.413836	0.518239	0.519497	0.52327	0.527044	0.534591	0.520755	1	0.977358	0.431447	0.498113	0.495597	0.49434	0.499371	0.416352	0.407547	0.451572	0.456604	0.45283	0.45283	0.464151	0.420126	0.415094	0.425157	0.422642	0.43522	0.438994	0.444025	0.440252	0.430189	0.43522	0.428931	0.431447	0.433962	0.444025	0.430189	0.440252	0.433962	0.437736	0.436478
SDKAG56S	0.490948	0.488818	0.490948	0.463259	0.452609	0.386581	0.373802	0.421725	0.408946	0.421725	0.534611	0.534611	0.538871	0.541001	0.544196	0.536741	0.99787	1	0.430245	0.487753	0.488818	0.487753	0.490948	0.417465	0.411076	0.42918	0.42705	0.465389	0.456869	0.467519	0.43983	0.43344	0.449414	0.438765	0.425985	0.434505	0.438765	0.432375	0.42279	0.428115	0.421725	0.425985	0.42492	0.430245	0.42279	0.428115	0.42279	0.440895	0.428115
SGK101S	0.582178	0.578218	0.580198	0.607921	0.613861	0.50099	0.475248	0.469307	0.447525	0.445545	0.49901	0.49901	0.491089	0.50099	0.506931	0.50099	0.522772	0.534653	1	0.689109	0.687129	0.687129	0.69505	0.550495	0.554455	0.512871	0.506931	0.536634	0.522772	0.530693	0.562376	0.562376	0.562376	0.564356	0.536634	0.550495	0.546535	0.546535	0.536634	0.542574	0.538614	0.546535	0.542574	0.544554	0.534653	0.550495	0.536634	0.562376	0.542574
SGK110J	0.468085	0.473404	0.464894	0.530851	0.524468	0.408511	0.395745	0.373404	0.368085	0.4	0.488298	0.487234	0.484043	0.488298	0.496809	0.488298	0.498936	0.51383	0.621277	1	1	1	1	0.419149	0.415957	0.440426	0.435106	0.432979	0.420213	0.43617	0.407447	0.405319	0.410638	0.410638	0.417021	0.421277	0.415957	0.421277	0.406383	0.414894	0.41383	0.414894	0.414894	0.41383	0.408511	0.408511	0.414894	0.428723	0.414894
SGK13H	0.471412	0.476079	0.471412	0.529755	0.522754	0.394399	0.38273	0.376896	0.378063	0.402567	0.50175	0.50175	0.500583	0.502917	0.513419	0.502917	0.499417	0.52042	0.611435	1	1	1	1	0.424737	0.421237	0.446908	0.437573	0.452742	0.445741	0.456243	0.395566	0.395566	0.4014	0.399067	0.418903	0.422404	0.421237	0.425904	0.404901	0.42007	0.415403	0.418903	0.413069	0.417736	0.409568	0.413069	0.411902	0.437573	0.42007
SGK48S	0.480982	0.480982	0.477301	0.52638	0.516564	0.397546	0.388957	0.384049	0.358282	0.373006	0.511656	0.506748	0.505521	0.509202	0.522699	0.507975	0.488344	0.512883	0.628221	1	1	1	1	0.441718	0.43681	0.434356	0.430675	0.439264	0.430675	0.441718	0.407362	0.406135	0.414724	0.411043	0.429448	0.43681	0.43681	0.438037	0.420859	0.434356	0.430675	0.430675	0.428221	0.433129	0.429448	0.430675	0.426994	0.450307	0.431902
SGK58S	0.47185	0.476318	0.472744	0.516533	0.510277	0.392315	0.378016	0.353887	0.345845	0.373548	0.499553	0.500447	0.497766	0.502234	0.512958	0.503128	0.489723	0.503128	0.595174	0.995532	0.996425	0.995532	1	0.424486	0.417337	0.429848	0.423592	0.423592	0.413762	0.422699	0.390527	0.382484	0.393208	0.395889	0.413762	0.41555	0.411975	0.41555	0.402145	0.411975	0.405719	0.409294	0.4084	0.406613	0.402145	0.405719	0.406613	0.422699	0.412869
OTTU123J	0.482365	0.478216	0.474066	0.425311	0.412863	0.401452	0.378631	0.356846	0.353734	0.370332	0.406639	0.405602	0.403527	0.408714	0.4139	0.404564	0.385892	0.400415	0.452282	0.400415	0.400415	0.401452	0.405602	1	1	0.430498	0.427386	0.422199	0.417012	0.421162	0.488589	0.485477	0.487552	0.492739	0.425311	0.434647	0.427386	0.429461	0.417012	0.425311	0.422199	0.428423	0.422199	0.426349	0.422199	0.424274	0.425311	0.426349	0.427386
OTTU127J	0.498313	0.497188	0.491564	0.44207	0.433071	0.411699	0.389201	0.35658	0.366704	0.389201	0.416198	0.407199	0.407199	0.413948	0.417323	0.409449	0.3982	0.411699	0.44207	0.395951	0.391451	0.391451	0.397075	1	1	0.438695	0.436445	0.43982	0.434196	0.438695	0.505062	0.502812	0.503937	0.505062	0.440945	0.448819	0.43982	0.44207	0.429696	0.43982	0.436445	0.43982	0.435321	0.440945	0.434196	0.438695	0.436445	0.440945	0.43982
HIS7H	0.503849	0.50556	0.504705	0.422583	0.409752	0.391788	0.383234	0.369547	0.355004	0.402053	0.403764	0.399487	0.402908	0.411463	0.412318	0.402908	0.411463	0.42515	0.398631	0.408041	0.412318	0.408041	0.41574	0.426861	0.426005	1	0.993157	0.419162	0.418306	0.420017	0.46621	0.459367	0.457656	0.468777	0.424294	0.429427	0.429427	0.42515	0.419162	0.424294	0.420017	0.418306	0.419162	0.418306	0.419162	0.414029	0.420873	0.421728	0.420873
HIS8H	0.533869	0.532721	0.535017	0.468427	0.46039	0.43054	0.41791	0.409874	0.401837	0.43628	0.423651	0.41791	0.422503	0.429392	0.43054	0.421355	0.451206	0.463835	0.433984	0.440873	0.437428	0.432836	0.439724	0.456946	0.452354	0.997704	1	0.471871	0.467279	0.476464	0.505166	0.49713	0.498278	0.50287	0.451206	0.475316	0.466131	0.458094	0.455798	0.458094	0.455798	0.45465	0.452354	0.45465	0.458094	0.452354	0.455798	0.458094	0.453502
TGS130J	0.529291	0.524152	0.523124	0.490236	0.480987	0.450154	0.428571	0.396711	0.3926	0.431655	0.413155	0.408016	0.405961	0.409044	0.412127	0.408016	0.443988	0.464543	0.457348	0.427544	0.425488	0.422405	0.426516	0.455293	0.454265	0.461459	0.450154	1	1	1	0.47482	0.482014	0.478931	0.482014	0.432682	0.440904	0.438849	0.436793	0.426516	0.439877	0.434738	0.431655	0.428571	0.436793	0.432682	0.428571	0.427544	0.438849	0.432682
TGS16H	0.541582	0.541582	0.536511	0.498986	0.490872	0.456389	0.435091	0.39858	0.387424	0.426978	0.424949	0.41785	0.418864	0.419878	0.427992	0.416836	0.471602	0.488844	0.451318	0.435091	0.439148	0.431034	0.43712	0.452333	0.451318	0.462475	0.454361	0.997972	1	0.996957	0.490872	0.491886	0.489858	0.488844	0.444219	0.454361	0.44929	0.447262	0.441176	0.455375	0.448276	0.445233	0.444219	0.447262	0.442191	0.440162	0.440162	0.44929	0.445233
TGS70S	0.533126	0.528986	0.530021	0.489648	0.480331	0.44617	0.425466	0.395445	0.390269	0.424431	0.415114	0.413043	0.410973	0.42236	0.424431	0.414079	0.455487	0.478261	0.447205	0.427536	0.425466	0.423395	0.430642	0.432712	0.429607	0.44824	0.444099	0.994824	0.990683	1	0.473085	0.47619	0.479296	0.486542	0.434783	0.460663	0.455487	0.445135	0.440994	0.453416	0.439959	0.438923	0.440994	0.445135	0.442029	0.440994	0.433747	0.451346	0.450311
SHUN15H	0.628116	0.643071	0.635095	0.525424	0.510469	0.491525	0.483549	0.401795	0.407777	0.422732	0.410768	0.414756	0.407777	0.422732	0.433699	0.411765	0.472582	0.495513	0.526421	0.43669	0.441675	0.428714	0.444666	0.57328	0.565304	0.536391	0.534397	0.534397	0.537388	0.535394	1	0.987039	0.985045	0.995015	0.542373	0.545364	0.536391	0.535394	0.532403	0.539382	0.534397	0.534397	0.5334	0.532403	0.528415	0.537388	0.534397	0.532403	0.535394
SHUN28K	0.613938	0.61615	0.61615	0.533186	0.518805	0.490044	0.477876	0.42146	0.418142	0.440265	0.429204	0.42146	0.419248	0.425885	0.439159	0.425885	0.483407	0.516593	0.538717	0.434735	0.431416	0.43031	0.43031	0.565265	0.559735	0.539823	0.537611	0.54646	0.540929	0.545354	0.998894	1	0.998894	0.998894	0.559735	0.570796	0.563053	0.558628	0.553097	0.565265	0.564159	0.560841	0.561947	0.561947	0.556416	0.559735	0.561947	0.561947	0.559735
SHUN55S	0.606346	0.605489	0.602058	0.525729	0.51801	0.475129	0.463979	0.413379	0.388508	0.432247	0.418525	0.411664	0.409091	0.415094	0.421955	0.418525	0.466552	0.493139	0.52916	0.425386	0.425386	0.427101	0.428816	0.544597	0.535163	0.524871	0.522298	0.521441	0.516295	0.527444	0.994854	0.994854	1	0.995712	0.542882	0.551458	0.548027	0.541166	0.528302	0.544597	0.543739	0.542024	0.537736	0.543739	0.537736	0.541166	0.544597	0.546312	0.542024
SHUN59S	0.607635	0.606575	0.607635	0.527041	0.514316	0.474019	0.464475	0.411453	0.418876	0.416755	0.410392	0.406151	0.399788	0.408271	0.418876	0.407211	0.470838	0.496288	0.512195	0.408271	0.411453	0.412513	0.414634	0.532344	0.531283	0.521739	0.519618	0.530223	0.5228	0.531283	0.99894	0.99894	0.99894	1	0.537646	0.551432	0.544008	0.540827	0.529162	0.546129	0.537646	0.540827	0.539767	0.541888	0.536585	0.538706	0.542948	0.545069	0.538706
AEZO4H	0.533144	0.530303	0.533144	0.462121	0.451705	0.412879	0.398674	0.485795	0.467803	0.464015	0.457386	0.447917	0.446023	0.451705	0.466856	0.456439	0.457386	0.472538	0.491477	0.451705	0.451705	0.449811	0.455492	0.47822	0.476326	0.470644	0.465909	0.46875	0.454545	0.456439	0.496212	0.496212	0.5	0.505682	1	0.998106	0.998106	0.998106	1	0.998106	0.999053	0.998106	0.998106	0.998106	0.998106	0.998106	0.998106	0.998106	0.998106
AEZO52S	0.551724	0.549072	0.559682	0.525199	0.501326	0.432361	0.395225	0.567639	0.525199	0.474801	0.519894	0.506631	0.496021	0.522546	0.538462	0.514589	0.511936	0.551724	0.551724	0.498674	0.490716	0.493369	0.493369	0.506631	0.509284	0.503979	0.493369	0.530504	0.498674	0.511936	0.567639	0.572944	0.572944	0.578249	0.997347	1	1	1	1	1	0.997347	0.997347	0.997347	0.997347	1	1	0.997347	1	1
AEZO71S	0.535676	0.521832	0.530351	0.455804	0.451544	0.408946	0.384452	0.504792	0.463259	0.446219	0.455804	0.443024	0.4377	0.460064	0.467519	0.452609	0.456869	0.495208	0.501597	0.456869	0.450479	0.457934	0.454739	0.484558	0.483493	0.466454	0.458999	0.476038	0.455804	0.472843	0.504792	0.506922	0.510117	0.517572	0.988285	0.99787	1	0.992545	0.998935	0.99574	0.98935	0.98722	0.99148	0.99361	0.99361	0.998935	0.98935	0.99574	0.99787
AEZO75S	0.530055	0.521858	0.527322	0.447177	0.439891	0.40255	0.381603	0.490893	0.459927	0.458106	0.468124	0.454463	0.453552	0.465392	0.470856	0.469035	0.461749	0.48725	0.48725	0.43898	0.435337	0.438069	0.436248	0.464481	0.468124	0.459016	0.454463	0.455373	0.438069	0.447177	0.503643	0.506375	0.513661	0.513661	1	1	1	1	1	1	1	1	1	1	1	1	1	1	1
AEZO78S	0.5033	0.49835	0.5033	0.427393	0.415842	0.377888	0.363036	0.491749	0.50495	0.419142	0.440594	0.440594	0.424092	0.519802	0.518152	0.458746	0.5033	0.50495	0.475248	0.448845	0.443894	0.437294	0.463696	0.465347	0.457096	0.493399	0.481848	0.460396	0.433993	0.5	0.513201	0.481848	0.486799	0.531353	0.894389	0.930693	0.932343	0.930693	1	0.910891	0.884488	0.886139	0.90099	0.89769	0.933993	0.968647	0.889439	0.919142	0.935644
AEZO90S	0.515175	0.511284	0.51284	0.432685	0.428794	0.388327	0.373541	0.476265	0.444358	0.444358	0.44358	0.428016	0.428016	0.435798	0.444358	0.439689	0.440467	0.459144	0.486381	0.428794	0.424903	0.429572	0.424903	0.454475	0.456809	0.448249	0.441245	0.448249	0.435019	0.440467	0.491051	0.491051	0.497276	0.500389	1	1	1	1	1	1	1	1	1	1	1	1	1	1	1
EZO116J	0.534199	0.532468	0.532468	0.449351	0.442424	0.4	0.380087	0.464935	0.44329	0.441558	0.450216	0.439827	0.442424	0.44329	0.456277	0.451948	0.451082	0.473593	0.484848	0.4329	0.431169	0.431169	0.433766	0.466667	0.468398	0.449351	0.440693	0.445022	0.431169	0.433766	0.490909	0.492641	0.498701	0.494372	1	1	1	1	1	1	1	1	1	1	1	1	1	1	1
EZO117J	0.526834	0.52415	0.523256	0.45975	0.454383	0.391771	0.372987	0.484794	0.457066	0.442755	0.457066	0.442755	0.44186	0.448122	0.460644	0.456172	0.455277	0.478533	0.490161	0.438283	0.436494	0.436494	0.440072	0.466905	0.466011	0.456172	0.451699	0.460644	0.444544	0.450805	0.494633	0.495528	0.500894	0.503578	1	1	1	1	1	1	1	1	1	1	1	1	1	1	1
EZO121J	0.519754	0.51273	0.51712	0.455663	0.448639	0.389816	0.371378	0.47849	0.456541	0.452151	0.451273	0.438982	0.43986	0.449517	0.457419	0.453029	0.438104	0.461809	0.488147	0.424056	0.419666	0.418788	0.423178	0.464442	0.464442	0.459175	0.450395	0.446883	0.429324	0.43547	0.491659	0.490781	0.498683	0.498683	0.998244	0.999122	0.999122	0.999122	0.999122	0.999122	0.999122	1	1	1	0.998244	0.999122	0.998244	0.999122	0.999122
EZO125J	0.536308	0.531934	0.532808	0.447944	0.445319	0.401575	0.383202	0.490814	0.450569	0.456693	0.457568	0.444444	0.446194	0.452318	0.461942	0.458443	0.453193	0.478565	0.495188	0.444444	0.44182	0.442695	0.445319	0.472441	0.473316	0.461067	0.455818	0.451444	0.435696	0.44007	0.498688	0.497813	0.502187	0.502187	0.9965	0.99825	0.9965	0.997375	0.99825	0.997375	0.997375	0.99825	0.99825	1	0.9965	0.997375	0.9965	0.997375	0.999125
EZO41S	0.530376	0.528447	0.529412	0.438766	0.431051	0.394407	0.377049	0.506268	0.461909	0.448409	0.459981	0.443587	0.447445	0.455159	0.464802	0.459016	0.444552	0.469624	0.486017	0.433944	0.431051	0.43298	0.431051	0.459981	0.462874	0.44648	0.438766	0.456123	0.440694	0.448409	0.51109	0.513018	0.515911	0.523626	0.999036	1	1	1	1	1	0.999036	0.999036	0.999036	0.999036	1	1	0.999036	1	1
EZO42S	0.515345	0.505115	0.51023	0.446292	0.438619	0.396419	0.36445	0.494885	0.459079	0.441176	0.459079	0.448849	0.441176	0.496164	0.488491	0.457801	0.456522	0.516624	0.471867	0.442455	0.433504	0.438619	0.439898	0.451407	0.446292	0.469309	0.457801	0.469309	0.433504	0.484655	0.502558	0.503836	0.51023	0.551151	0.953964	0.996164	0.993606	0.975703	0.98977	0.975703	0.957801	0.960358	0.970588	0.970588	0.983376	1	0.959079	0.996164	0.98977
EZO43S	0.541841	0.534519	0.540795	0.465481	0.461297	0.40795	0.385983	0.516736	0.478033	0.461297	0.468619	0.451883	0.456067	0.461297	0.471757	0.470711	0.463389	0.48954	0.502092	0.457113	0.452929	0.458159	0.450837	0.460251	0.463389	0.474895	0.466527	0.469665	0.448745	0.458159	0.511506	0.512552	0.520921	0.518828	1	1	1	1	1	1	1	0.998954	0.998954	1	1	1	1	1	1
EZO53S	0.547931	0.535822	0.542886	0.446014	0.449041	0.42886	0.399596	0.497477	0.452069	0.452069	0.462159	0.448032	0.445005	0.475277	0.478305	0.46115	0.445005	0.490414	0.496468	0.458123	0.456105	0.456105	0.459132	0.462159	0.459132	0.447023	0.440969	0.466196	0.438951	0.469223	0.499495	0.500505	0.50555	0.526741	0.979818	0.998991	0.998991	0.9889	0.998991	0.992936	0.979818	0.978809	0.989909	0.990918	0.993946	0.998991	0.980827	1	0.997982
EZO62S	0.552874	0.548276	0.555172	0.454023	0.448276	0.410345	0.387356	0.505747	0.467816	0.457471	0.463218	0.448276	0.454023	0.464368	0.468966	0.465517	0.462069	0.498851	0.496552	0.455172	0.448276	0.451724	0.449425	0.473563	0.47931	0.477011	0.472414	0.477011	0.462069	0.474713	0.525287	0.528736	0.531034	0.535632	0.997701	1	0.998851	0.998851	1	0.998851	0.996552	0.996552	0.996552	0.998851	0.998851	1	0.997701	0.998851	1
EZO63S	0.537383	0.524533	0.530374	0.446262	0.443925	0.398364	0.377336	0.496495	0.470794	0.455607	0.452103	0.440421	0.439252	0.46729	0.470794	0.452103	0.446262	0.489486	0.476636	0.442757	0.441589	0.442757	0.442757	0.463785	0.464953	0.457944	0.450935	0.469626	0.443925	0.477804	0.517523	0.524533	0.525701	0.538551	0.98014	0.997664	0.997664	0.985981	0.995327	0.991822	0.978972	0.978972	0.98715	0.985981	0.991822	0.997664	0.981308	0.994159	0.997664
EZO64S	0.556012	0.548818	0.552929	0.464543	0.461459	0.422405	0.399794	0.50668	0.471737	0.463515	0.483042	0.464543	0.466598	0.47482	0.479959	0.480987	0.472765	0.494347	0.509764	0.476876	0.472765	0.475848	0.471737	0.466598	0.468654	0.480987	0.47482	0.461459	0.439877	0.45221	0.517986	0.519013	0.52518	0.528263	1	1	1	1	1	1	1	0.998972	0.998972	1	1	1	1	1	1
EZO65S	0.545813	0.541872	0.542857	0.448276	0.447291	0.410837	0.388177	0.504433	0.463054	0.456158	0.479803	0.460099	0.466995	0.475862	0.483744	0.477833	0.464039	0.494581	0.499507	0.450246	0.442365	0.446305	0.447291	0.470936	0.473892	0.46601	0.461084	0.468966	0.453202	0.460099	0.5133	0.512315	0.515271	0.517241	0.989163	0.995074	0.990148	0.990148	0.991133	0.990148	0.988177	0.992118	0.988177	0.995074	0.989163	0.994089	0.988177	0.990148	0.996059
EZO68S	0.544747	0.540856	0.549935	0.452659	0.444877	0.40856	0.389105	0.522698	0.470817	0.459144	0.477302	0.451362	0.455253	0.476005	0.483787	0.478599	0.478599	0.511025	0.486381	0.477302	0.474708	0.479896	0.479896	0.468223	0.468223	0.472114	0.46952	0.453956	0.44358	0.45655	0.534371	0.540856	0.540856	0.546044	0.997406	1	1	0.998703	1	1	0.994812	0.990921	0.997406	0.996109	1	1	0.998703	1	1
EZO6H	0.493349	0.493349	0.493349	0.469166	0.460701	0.378476	0.371221	0.429262	0.414752	0.451028	0.413543	0.40266	0.407497	0.414752	0.425635	0.414752	0.435308	0.438936	0.444982	0.455865	0.454655	0.453446	0.453446	0.429262	0.434099	0.408706	0.397823	0.4474	0.436518	0.440145	0.452237	0.444982	0.446191	0.454655	0.73156	0.733978	0.732769	0.732769	0.727932	0.732769	0.732769	0.727932	0.729141	0.732769	0.733978	0.736397	0.729141	0.737606	0.73156
EZO76S	0.622517	0.615894	0.615894	0.543046	0.516556	0.509934	0.509934	0.615894	0.576159	0.543046	0.549669	0.503311	0.483444	0.543046	0.556291	0.523179	0.549669	0.576159	0.549669	0.450331	0.450331	0.470199	0.463576	0.569536	0.569536	0.562914	0.576159	0.529801	0.503311	0.516556	0.602649	0.615894	0.635762	0.622517	0.986755	1	1	0.993377	1	0.993377	0.980132	0.986755	0.993377	0.986755	1	0.993377	0.993377	1	1
EZO79S	0.565359	0.539216	0.581699	0.493464	0.48366	0.411765	0.415033	0.539216	0.535948	0.470588	0.51634	0.473856	0.464052	0.526144	0.51634	0.51634	0.464052	0.509804	0.529412	0.447712	0.441176	0.454248	0.460784	0.470588	0.473856	0.513072	0.509804	0.503268	0.48366	0.506536	0.54902	0.565359	0.588235	0.584967	0.96732	0.990196	0.993464	0.980392	0.977124	0.98366	0.960784	0.964052	0.970588	0.960784	0.98366	0.996732	0.990196	0.996732	0.996732
EZO86S	0.619318	0.607955	0.630682	0.517045	0.505682	0.465909	0.448864	0.630682	0.551136	0.5	0.5625	0.511364	0.5	0.528409	0.545455	0.522727	0.505682	0.534091	0.573864	0.5	0.505682	0.522727	0.505682	0.511364	0.505682	0.494318	0.511364	0.522727	0.488636	0.511364	0.568182	0.573864	0.579545	0.585227	0.977273	0.982955	0.982955	0.977273	0.982955	0.971591	0.965909	0.965909	0.971591	0.965909	0.977273	0.977273	0.977273	0.982955	0.982955
EZO87S	0.614583	0.604167	0.625	0.604167	0.5625	0.5	0.53125	0.635417	0.604167	0.604167	0.625	0.572917	0.541667	0.604167	0.604167	0.614583	0.625	0.645833	0.5625	0.458333	0.458333	0.479167	0.479167	0.604167	0.604167	0.59375	0.604167	0.5625	0.552083	0.59375	0.635417	0.65625	0.677083	0.6875	0.96875	0.979167	0.989583	0.979167	0.989583	0.96875	0.958333	0.958333	0.96875	0.958333	0.989583	0.989583	0.979167	0.989583	0.989583
EZO89S	0.519661	0.516031	0.514822	0.427707	0.424077	0.384755	0.371446	0.456745	0.429522	0.433152	0.445856	0.437387	0.436782	0.442831	0.453721	0.447066	0.443436	0.46461	0.486388	0.421658	0.419238	0.420448	0.422263	0.4634	0.464005	0.440411	0.434362	0.437992	0.428917	0.434967	0.490623	0.488808	0.496068	0.502117	0.99758	1	1	1	1	1	0.998185	0.998185	0.99879	0.99879	0.999395	1	0.99758	0.999395	1
EZO94S	0.561728	0.555556	0.580247	0.537037	0.537037	0.45679	0.462963	0.561728	0.561728	0.481481	0.54321	0.518519	0.475309	0.549383	0.555556	0.537037	0.537037	0.58642	0.518519	0.450617	0.450617	0.45679	0.481481	0.481481	0.5	0.512346	0.512346	0.524691	0.518519	0.549383	0.58642	0.592593	0.604938	0.617284	0.932099	0.95679	0.962963	0.95679	0.962963	0.950617	0.919753	0.938272	0.938272	0.925926	0.962963	0.95679	0.950617	0.962963	0.962963
EZO95S	0.528428	0.519509	0.527313	0.465998	0.454849	0.402453	0.379041	0.481605	0.460424	0.442586	0.453735	0.443701	0.442586	0.457079	0.469342	0.45039	0.454849	0.492754	0.48495	0.429208	0.42029	0.424749	0.424749	0.470457	0.472687	0.462653	0.451505	0.463768	0.442586	0.459309	0.496098	0.493868	0.499443	0.512821	0.974359	0.984392	0.984392	0.983278	0.985507	0.983278	0.976589	0.976589	0.978818	0.979933	0.985507	0.989967	0.978818	0.982163	0.983278
EZO96S	0.53971	0.536294	0.53544	0.452605	0.447481	0.394535	0.379163	0.487617	0.449189	0.455167	0.455167	0.442357	0.443211	0.455167	0.46029	0.45602	0.454313	0.474808	0.492741	0.432963	0.428693	0.431255	0.431255	0.457728	0.459436	0.46029	0.454313	0.45602	0.438941	0.445773	0.502135	0.502135	0.506405	0.508967	0.996584	0.996584	0.996584	0.996584	0.996584	0.996584	0.996584	0.996584	0.996584	0.996584	0.996584	0.998292	0.996584	0.996584	0.996584
EZO98S	0.466882	0.470113	0.47496	0.420032	0.400646	0.358643	0.340872	0.484653	0.479806	0.437803	0.424879	0.437803	0.408724	0.426494	0.478191	0.42811	0.429725	0.442649	0.458805	0.403877	0.402262	0.3958	0.426494	0.441034	0.42811	0.447496	0.431341	0.421648	0.408724	0.408724	0.479806	0.466882	0.466882	0.481422	0.914378	0.903069	0.9063	0.912763	0.969305	0.915994	0.898223	0.896607	0.899838	0.896607	0.899838	0.919225	0.896607	0.898223	0.901454
SEZO1H	0.610487	0.59176	0.599251	0.573034	0.58427	0.445693	0.423221	0.486891	0.490637	0.464419	0.464419	0.445693	0.430712	0.464419	0.468165	0.449438	0.460674	0.47191	0.524345	0.464419	0.441948	0.449438	0.453184	0.513109	0.520599	0.580524	0.565543	0.52809	0.509363	0.52809	0.58427	0.576779	0.576779	0.588015	0.82397	0.827715	0.82397	0.82397	0.82397	0.820225	0.820225	0.820225	0.82397	0.820225	0.82397	0.82397	0.820225	0.827715	0.827715
SEZO66S	0.584169	0.58194	0.588629	0.512821	0.501672	0.463768	0.443701	0.476031	0.447046	0.463768	0.477146	0.461538	0.467113	0.477146	0.48495	0.473802	0.48272	0.509476	0.503902	0.45039	0.449275	0.451505	0.453735	0.542921	0.546265	0.516165	0.513935	0.493868	0.48495	0.493868	0.573021	0.574136	0.576366	0.578595	0.779264	0.784838	0.788183	0.782609	0.777035	0.784838	0.781494	0.777035	0.77592	0.780379	0.779264	0.782609	0.781494	0.790412	0.782609
SEZO67S	0.57177	0.563397	0.569378	0.507177	0.490431	0.478469	0.449761	0.495215	0.460526	0.465311	0.48445	0.473684	0.466507	0.489234	0.488038	0.47488	0.480861	0.520335	0.492823	0.430622	0.430622	0.434211	0.436603	0.526316	0.526316	0.528708	0.522727	0.507177	0.490431	0.507177	0.566986	0.570574	0.572967	0.583732	0.766746	0.783493	0.787081	0.778708	0.77512	0.7811	0.77512	0.769139	0.772727	0.777512	0.778708	0.7811	0.773923	0.785885	0.783493
SOUS108S	0.534558	0.532808	0.534558	0.463692	0.458443	0.412073	0.395451	0.462817	0.453193	0.387577	0.427822	0.416448	0.419073	0.420822	0.431321	0.423447	0.44357	0.465442	0.487314	0.430446	0.428696	0.429571	0.428696	0.473316	0.472441	0.478565	0.475066	0.439195	0.434821	0.432196	0.539808	0.539808	0.544182	0.552056	0.847769	0.848644	0.846894	0.848644	0.844269	0.846019	0.848644	0.846894	0.846894	0.848644	0.846894	0.843395	0.846894	0.853018	0.847769
SOUS113J	0.543095	0.542169	0.542169	0.468953	0.460612	0.42076	0.403151	0.478221	0.466172	0.396664	0.426321	0.411492	0.415199	0.413346	0.428174	0.41798	0.445783	0.467099	0.491196	0.444856	0.437442	0.438369	0.439296	0.481001	0.478221	0.476367	0.46988	0.447637	0.44671	0.440222	0.538462	0.542169	0.545876	0.55051	0.8443	0.843373	0.843373	0.846154	0.840593	0.84152	0.8443	0.843373	0.843373	0.845227	0.842447	0.839666	0.842447	0.849861	0.843373
SOUS126J	0.547269	0.547269	0.548319	0.471639	0.466387	0.417017	0.396008	0.490546	0.473739	0.407563	0.426471	0.414916	0.420168	0.423319	0.432773	0.42542	0.454832	0.481092	0.497899	0.443277	0.435924	0.440126	0.438025	0.485294	0.482143	0.472689	0.466387	0.457983	0.44958	0.45063	0.548319	0.552521	0.553571	0.560924	0.851891	0.84979	0.85084	0.852941	0.847689	0.847689	0.85084	0.84979	0.85084	0.851891	0.848739	0.847689	0.847689	0.857143	0.85084
SOUS18H	0.530099	0.538185	0.531896	0.471698	0.463612	0.416891	0.398023	0.469003	0.451932	0.391734	0.418688	0.405211	0.410602	0.412399	0.418688	0.414196	0.445642	0.46451	0.488769	0.435759	0.42947	0.432165	0.432165	0.480683	0.47619	0.463612	0.460916	0.433962	0.430368	0.427673	0.521114	0.524708	0.526505	0.534591	0.834681	0.833783	0.83558	0.836478	0.831986	0.833783	0.836478	0.834681	0.83558	0.837376	0.834681	0.831986	0.833783	0.839173	0.83558
OKI122J	0.566978	0.56594	0.564901	0.49325	0.483904	0.440291	0.419522	0.456906	0.441329	0.441329	0.415369	0.406023	0.410177	0.409138	0.425753	0.416407	0.440291	0.464174	0.550363	0.45379	0.454829	0.452752	0.446521	0.491173	0.495327	0.50675	0.503634	0.48702	0.47352	0.477674	0.566978	0.568017	0.569055	0.578401	0.809969	0.813084	0.814123	0.814123	0.805815	0.812046	0.819315	0.809969	0.813084	0.813084	0.812046	0.812046	0.815161	0.820353	0.812046
OKI12H	0.565615	0.571719	0.56765	0.503561	0.494405	0.439471	0.429298	0.455748	0.433367	0.456765	0.425229	0.418108	0.419125	0.423194	0.438454	0.425229	0.455748	0.471007	0.551373	0.471007	0.473042	0.468973	0.465921	0.494405	0.497457	0.500509	0.495422	0.485249	0.475076	0.476094	0.572737	0.574771	0.573754	0.582909	0.813835	0.812818	0.814852	0.813835	0.809766	0.813835	0.819939	0.809766	0.813835	0.813835	0.813835	0.812818	0.81587	0.819939	0.811801
IWA111J	0.55456	0.54886	0.548046	0.460098	0.446254	0.412052	0.395765	0.452769	0.431596	0.513844	0.482085	0.479642	0.480456	0.482085	0.483713	0.479642	0.479642	0.501629	0.478013	0.452769	0.45114	0.45114	0.448697	0.473127	0.477199	0.479642	0.478827	0.462541	0.45684	0.459283	0.498371	0.493485	0.498371	0.501629	0.67671	0.678339	0.681596	0.677524	0.67101	0.680782	0.677524	0.679967	0.677524	0.679967	0.67671	0.67671	0.679967	0.681596	0.679153
IWA25K	0.59383	0.59383	0.59126	0.529563	0.51928	0.434447	0.411311	0.506427	0.498715	0.537275	0.511568	0.506427	0.491003	0.514139	0.511568	0.498715	0.496144	0.529563	0.532134	0.488432	0.48072	0.473008	0.473008	0.506427	0.511568	0.506427	0.496144	0.521851	0.521851	0.532134	0.544987	0.537275	0.544987	0.550129	0.732648	0.737789	0.742931	0.74036	0.727506	0.737789	0.735219	0.732648	0.732648	0.74036	0.735219	0.737789	0.74036	0.74036	0.737789
IWA40H	0.547734	0.544841	0.545805	0.46866	0.45323	0.413693	0.395371	0.454195	0.43973	0.508197	0.46866	0.463838	0.466731	0.467695	0.473481	0.465767	0.462874	0.479267	0.476374	0.437801	0.441659	0.436837	0.436837	0.473481	0.480231	0.477338	0.476374	0.463838	0.459981	0.465767	0.508197	0.499518	0.505304	0.510125	0.684667	0.685632	0.68756	0.686596	0.679846	0.684667	0.681774	0.685632	0.684667	0.684667	0.681774	0.685632	0.684667	0.684667	0.686596
IWA9H	0.543807	0.544814	0.544814	0.469285	0.461229	0.423968	0.408862	0.458207	0.443102	0.52568	0.480363	0.47432	0.480363	0.477341	0.486405	0.473313	0.458207	0.479355	0.490433	0.448137	0.446123	0.445116	0.444109	0.471299	0.477341	0.494461	0.492447	0.478348	0.47432	0.475327	0.505539	0.501511	0.503525	0.505539	0.695871	0.698892	0.697885	0.697885	0.689829	0.696878	0.695871	0.699899	0.695871	0.699899	0.694864	0.697885	0.695871	0.700906	0.701913
MOSI17H	0.610374	0.607961	0.613993	0.548854	0.542823	0.490953	0.480097	0.476478	0.468034	0.414958	0.428227	0.419783	0.423402	0.423402	0.433052	0.419783	0.481303	0.510253	0.579011	0.471653	0.475271	0.474065	0.476478	0.53076	0.535585	0.539204	0.536791	0.554885	0.533172	0.539204	0.655006	0.655006	0.656212	0.66345	0.677925	0.681544	0.680338	0.68275	0.674306	0.677925	0.68275	0.679131	0.676719	0.679131	0.679131	0.676719	0.68275	0.685163	0.681544
MOSI27K	0.591618	0.588694	0.587719	0.537037	0.531189	0.494152	0.483431	0.440546	0.438596	0.406433	0.422027	0.409357	0.41423	0.416179	0.423977	0.417154	0.455166	0.479532	0.579922	0.461988	0.464912	0.463938	0.464912	0.534113	0.531189	0.508772	0.508772	0.515595	0.500975	0.502924	0.632554	0.631579	0.631579	0.639376	0.666667	0.667641	0.664717	0.667641	0.660819	0.662768	0.667641	0.666667	0.663743	0.664717	0.662768	0.660819	0.670565	0.667641	0.665692
MOSI47S	0.584746	0.582863	0.584746	0.504708	0.497175	0.472693	0.457627	0.435028	0.413371	0.397363	0.408663	0.399247	0.399247	0.404896	0.410546	0.403013	0.457627	0.480226	0.548964	0.450094	0.450094	0.452919	0.450094	0.501883	0.500942	0.500942	0.5	0.504708	0.487759	0.493409	0.629002	0.629944	0.635593	0.63936	0.649718	0.656309	0.653484	0.656309	0.646893	0.651601	0.658192	0.652542	0.652542	0.654426	0.655367	0.652542	0.654426	0.659134	0.656309
MOSI50S	0.610825	0.608247	0.615979	0.564433	0.561856	0.528351	0.518041	0.476804	0.458763	0.43299	0.456186	0.445876	0.443299	0.448454	0.458763	0.448454	0.494845	0.536082	0.603093	0.502577	0.497423	0.507732	0.505155	0.561856	0.564433	0.56701	0.559278	0.572165	0.551546	0.556701	0.698454	0.693299	0.695876	0.703608	0.706186	0.71134	0.71134	0.708763	0.701031	0.703608	0.713918	0.708763	0.706186	0.71134	0.706186	0.706186	0.716495	0.724227	0.71134
MIYA11H	0.525478	0.526539	0.522293	0.443737	0.427813	0.408705	0.397028	0.40552	0.383227	0.416136	0.398089	0.38535	0.381104	0.389597	0.40552	0.397028	0.420382	0.426752	0.41189	0.384289	0.380042	0.373673	0.382166	0.489384	0.490446	0.501062	0.497877	0.438429	0.433121	0.438429	0.510616	0.503185	0.502123	0.521231	0.61465	0.616773	0.626327	0.623142	0.621019	0.619958	0.617834	0.613588	0.61465	0.617834	0.617834	0.617834	0.618896	0.616773	0.624204
MIYA133J	0.522002	0.51855	0.517688	0.439172	0.431406	0.40811	0.398619	0.418464	0.383952	0.417601	0.389991	0.383089	0.383089	0.383089	0.390854	0.387403	0.410699	0.427955	0.412425	0.377912	0.375324	0.377049	0.373598	0.496117	0.494392	0.49698	0.495255	0.442623	0.432269	0.433132	0.501294	0.50302	0.501294	0.50906	0.605695	0.611734	0.615186	0.615186	0.603106	0.610009	0.610009	0.604832	0.608283	0.610871	0.611734	0.605695	0.610871	0.611734	0.611734
HKARI107S	0.357906	0.352564	0.348291	0.32265	0.314103	0.290598	0.272436	0.258547	0.237179	0.25641	0.285256	0.272436	0.277778	0.277778	0.277778	0.272436	0.293803	0.30235	0.305556	0.28312	0.279915	0.280983	0.276709	0.299145	0.300214	0.287393	0.279915	0.290598	0.292735	0.294872	0.323718	0.319444	0.319444	0.32265	0.274573	0.285256	0.278846	0.275641	0.271368	0.280983	0.275641	0.275641	0.271368	0.272436	0.272436	0.270299	0.273504	0.280983	0.277778
HKARI44S	0.338013	0.329374	0.326134	0.312095	0.307775	0.286177	0.265659	0.25054	0.242981	0.24622	0.275378	0.259179	0.260259	0.264579	0.263499	0.260259	0.285097	0.290497	0.291577	0.275378	0.269978	0.268898	0.269978	0.278618	0.276458	0.274298	0.268898	0.282937	0.281857	0.286177	0.317495	0.313175	0.313175	0.316415	0.271058	0.279698	0.275378	0.273218	0.267819	0.278618	0.271058	0.268898	0.268898	0.269978	0.268898	0.267819	0.268898	0.278618	0.274298
BWAB115J	0.451497	0.444311	0.449102	0.40479	0.411976	0.37006	0.356886	0.332934	0.328144	0.34012	0.322156	0.316168	0.31497	0.320958	0.324551	0.313772	0.360479	0.372455	0.379641	0.329341	0.329341	0.328144	0.325749	0.383234	0.386826	0.394012	0.394012	0.383234	0.378443	0.384431	0.432335	0.421557	0.42515	0.427545	0.349701	0.355689	0.353293	0.359281	0.34491	0.355689	0.349701	0.354491	0.347305	0.349701	0.347305	0.348503	0.353293	0.352096	0.352096
BWAB119J	0.458599	0.452229	0.453139	0.406733	0.408553	0.369427	0.355778	0.316652	0.310282	0.32848	0.324841	0.319381	0.320291	0.325751	0.327571	0.320291	0.363057	0.381256	0.385805	0.32848	0.326661	0.323931	0.325751	0.370337	0.374886	0.378526	0.377616	0.373976	0.370337	0.371247	0.426752	0.418562	0.424932	0.425842	0.344859	0.351228	0.348499	0.353048	0.341219	0.348499	0.346679	0.348499	0.347589	0.345769	0.345769	0.343949	0.347589	0.350318	0.345769
BWAB2H	0.429853	0.426591	0.424959	0.376835	0.37602	0.348287	0.336868	0.300163	0.294454	0.318923	0.30832	0.305057	0.303426	0.307504	0.309951	0.305873	0.328711	0.344209	0.362969	0.311582	0.311582	0.30832	0.307504	0.360522	0.361338	0.369494	0.366232	0.357259	0.353997	0.355628	0.411093	0.404568	0.409462	0.410277	0.345024	0.348287	0.34584	0.35155	0.341762	0.346656	0.347471	0.344209	0.344209	0.342577	0.345024	0.343393	0.345024	0.349103	0.34584
BWAB45S	0.436752	0.430769	0.433333	0.367521	0.370085	0.347009	0.335897	0.313675	0.295726	0.317094	0.304274	0.3	0.3	0.303419	0.305128	0.296581	0.340171	0.35641	0.360684	0.311966	0.312821	0.311111	0.310256	0.34359	0.349573	0.361538	0.361538	0.355556	0.349573	0.352991	0.407692	0.403419	0.408547	0.411966	0.342735	0.350427	0.345299	0.347863	0.337607	0.346154	0.344444	0.342735	0.341026	0.341026	0.34188	0.34188	0.342735	0.345299	0.347863
BWAB60S	0.4614	0.452424	0.45781	0.412926	0.421903	0.375224	0.364452	0.341113	0.332136	0.342908	0.337522	0.324955	0.330341	0.341113	0.342908	0.332136	0.366248	0.384201	0.373429	0.348294	0.348294	0.342908	0.346499	0.389587	0.394973	0.394973	0.391382	0.389587	0.385996	0.391382	0.450628	0.447038	0.450628	0.454219	0.375224	0.384201	0.37702	0.384201	0.368043	0.382406	0.378815	0.373429	0.371634	0.375224	0.371634	0.373429	0.375224	0.373429	0.37702
NANP104S	0.264188	0.260274	0.270059	0.240705	0.236791	0.189824	0.197652	0.189824	0.197652	0.18591	0.209393	0.193738	0.18591	0.205479	0.205479	0.209393	0.21135	0.228963	0.209393	0.215264	0.227006	0.223092	0.223092	0.207436	0.201566	0.205479	0.209393	0.201566	0.199609	0.213307	0.223092	0.234834	0.236791	0.240705	0.232877	0.238748	0.234834	0.23092	0.232877	0.234834	0.223092	0.217221	0.228963	0.223092	0.236791	0.238748	0.238748	0.240705	0.240705
NANP105S	0.289617	0.288251	0.290984	0.262295	0.252732	0.213115	0.211749	0.217213	0.22541	0.203552	0.20765	0.196721	0.199454	0.198087	0.20765	0.204918	0.214481	0.226776	0.241803	0.221311	0.218579	0.218579	0.224044	0.236339	0.229508	0.236339	0.23224	0.244536	0.243169	0.247268	0.251366	0.255464	0.255464	0.258197	0.239071	0.243169	0.241803	0.234973	0.234973	0.239071	0.234973	0.230874	0.234973	0.237705	0.240437	0.239071	0.239071	0.241803	0.239071
NANP106S	0.287056	0.289144	0.2881	0.278706	0.269311	0.226514	0.222338	0.224426	0.226514	0.202505	0.2119	0.210856	0.208768	0.209812	0.219207	0.2119	0.222338	0.23382	0.255741	0.234864	0.230689	0.227557	0.234864	0.25261	0.25261	0.235908	0.232777	0.253653	0.250522	0.251566	0.256785	0.255741	0.259916	0.257829	0.249478	0.251566	0.25261	0.24739	0.244259	0.251566	0.251566	0.24739	0.248434	0.25261	0.248434	0.249478	0.249478	0.250522	0.24739
Asaka46S	0.218571	0.22	0.222857	0.207143	0.192857	0.194286	0.182857	0.178571	0.174286	0.187143	0.201429	0.195714	0.195714	0.198571	0.202857	0.198571	0.201429	0.212857	0.208571	0.208571	0.204286	0.208571	0.212857	0.234286	0.231429	0.208571	0.2	0.211429	0.208571	0.212857	0.22	0.218571	0.222857	0.222857	0.205714	0.212857	0.205714	0.208571	0.207143	0.211429	0.207143	0.205714	0.202857	0.202857	0.204286	0.205714	0.201429	0.211429	0.204286
GIN33K	0.287179	0.290598	0.292308	0.225641	0.232479	0.254701	0.239316	0.307692	0.283761	0.261538	0.222222	0.217094	0.225641	0.215385	0.225641	0.230769	0.251282	0.261538	0.230769	0.22906	0.22735	0.237607	0.22735	0.239316	0.247863	0.290598	0.287179	0.252991	0.252991	0.246154	0.266667	0.266667	0.264957	0.266667	0.28547	0.290598	0.288889	0.283761	0.282051	0.292308	0.288889	0.287179	0.290598	0.290598	0.283761	0.282051	0.288889	0.288889	0.283761
KMA10H	0.360406	0.350254	0.360406	0.35533	0.350254	0.304569	0.299492	0.309645	0.304569	0.48731	0.314721	0.309645	0.294416	0.304569	0.314721	0.314721	0.319797	0.314721	0.218274	0.299492	0.28934	0.294416	0.299492	0.248731	0.238579	0.294416	0.28934	0.28934	0.284264	0.279188	0.269036	0.248731	0.248731	0.243655	0.243655	0.248731	0.253807	0.263959	0.243655	0.253807	0.243655	0.248731	0.238579	0.243655	0.243655	0.243655	0.243655	0.258883	0.248731
KMA114J	0.339323	0.335095	0.335095	0.303383	0.29704	0.254757	0.245243	0.251586	0.250529	0.43129	0.264271	0.263214	0.260042	0.265328	0.266385	0.263214	0.269556	0.272727	0.225159	0.284355	0.27907	0.274841	0.282241	0.219873	0.212474	0.254757	0.2537	0.255814	0.265328	0.266385	0.209302	0.200846	0.207188	0.212474	0.234672	0.235729	0.227273	0.227273	0.223044	0.223044	0.227273	0.227273	0.231501	0.22833	0.227273	0.223044	0.223044	0.231501	0.227273
KMA49S	0.405204	0.405204	0.401487	0.3829	0.375465	0.315985	0.304833	0.334572	0.345725	0.486989	0.35316	0.342007	0.334572	0.364312	0.360595	0.35316	0.35316	0.371747	0.304833	0.360595	0.356877	0.356877	0.35316	0.32342	0.312268	0.345725	0.33829	0.36803	0.3829	0.375465	0.297398	0.275093	0.301115	0.312268	0.342007	0.36803	0.364312	0.349442	0.35316	0.334572	0.342007	0.342007	0.342007	0.349442	0.345725	0.342007	0.349442	0.386617	0.35316
TMUR131J	0.375615	0.382498	0.380531	0.302852	0.303835	0.3235	0.303835	0.309735	0.294002	0.334317	0.292035	0.292035	0.289086	0.289086	0.294985	0.286136	0.311701	0.320551	0.306785	0.336283	0.33235	0.331367	0.3412	0.274336	0.274336	0.301868	0.295969	0.328417	0.327434	0.331367	0.262537	0.258604	0.256637	0.258604	0.284169	0.290069	0.278269	0.290069	0.283186	0.282203	0.276303	0.285152	0.279253	0.287119	0.279253	0.279253	0.282203	0.284169	0.283186
TMUR132J	0.373823	0.373823	0.370998	0.305085	0.300377	0.320151	0.29661	0.315443	0.304143	0.326742	0.288136	0.288136	0.282486	0.285311	0.29096	0.284369	0.306968	0.319209	0.293785	0.323917	0.322976	0.322976	0.326742	0.266478	0.269303	0.310734	0.304143	0.319209	0.316384	0.319209	0.253296	0.254237	0.250471	0.251412	0.279661	0.288136	0.279661	0.289077	0.282486	0.281544	0.275895	0.283427	0.278719	0.284369	0.281544	0.279661	0.282486	0.286252	0.285311
BOKU5H	0.406134	0.406134	0.405204	0.349442	0.336431	0.334572	0.32342	0.297398	0.188662	0.36803	0.297398	0.289033	0.295539	0.29368	0.302045	0.295539	0.319703	0.32342	0.305762	0.334572	0.334572	0.330855	0.337361	0.286245	0.283457	0.394981	0.393123	0.314126	0.315056	0.316914	0.301115	0.301115	0.300186	0.302045	0.284387	0.296468	0.290892	0.288104	0.283457	0.289033	0.284387	0.289033	0.288104	0.289963	0.288104	0.282528	0.285316	0.289033	0.287175
ROZ109S	0.136681	0.136681	0.133891	0.122734	0.11855	0.119944	0.111576	0.131102	0.133891	0.20781	0.13947	0.13947	0.140865	0.138075	0.140865	0.138075	0.11576	0.125523	0.125523	0.126918	0.133891	0.131102	0.131102	0.133891	0.131102	0.13947	0.136681	0.140865	0.143654	0.145049	0.129707	0.124128	0.129707	0.126918	0.121339	0.129707	0.128312	0.125523	0.119944	0.125523	0.122734	0.121339	0.125523	0.122734	0.124128	0.121339	0.124128	0.125523	0.125523
TROU118J	0.238037	0.235583	0.226994	0.191411	0.201227	0.192638	0.186503	0.164417	0.155828	0.207362	0.192638	0.180368	0.181595	0.18773	0.18773	0.180368	0.192638	0.192638	0.176687	0.198773	0.198773	0.196319	0.193865	0.16319	0.155828	0.197546	0.192638	0.190184	0.195092	0.193865	0.16319	0.154601	0.157055	0.157055	0.16319	0.168098	0.165644	0.169325	0.16319	0.169325	0.160736	0.161963	0.166871	0.16319	0.164417	0.159509	0.161963	0.164417	0.160736
TROU29K	0.224009	0.21865	0.211147	0.177921	0.184352	0.177921	0.172562	0.155413	0.148982	0.199357	0.176849	0.167203	0.167203	0.17149	0.170418	0.165059	0.173633	0.177921	0.165059	0.178992	0.177921	0.175777	0.176849	0.145766	0.140407	0.180064	0.180064	0.185423	0.186495	0.191854	0.153269	0.151125	0.154341	0.152197	0.151125	0.158628	0.155413	0.155413	0.148982	0.158628	0.153269	0.152197	0.152197	0.154341	0.151125	0.150054	0.151125	0.153269	0.151125
TROU30K	0.237589	0.234043	0.22695	0.196217	0.200946	0.1974	0.185579	0.171395	0.170213	0.208038	0.193853	0.183215	0.182033	0.186761	0.186761	0.180851	0.190307	0.192671	0.179669	0.202128	0.199764	0.198582	0.199764	0.167849	0.159574	0.196217	0.195035	0.200946	0.200946	0.20331	0.170213	0.166667	0.170213	0.169031	0.178487	0.182033	0.178487	0.179669	0.169031	0.179669	0.174941	0.170213	0.173759	0.174941	0.173759	0.169031	0.171395	0.173759	0.172577
TROU3H	0.21256	0.208937	0.201691	0.184783	0.190821	0.178744	0.166667	0.154589	0.148551	0.207729	0.181159	0.17029	0.169082	0.172705	0.173913	0.167874	0.178744	0.182367	0.15942	0.18599	0.182367	0.181159	0.181159	0.155797	0.152174	0.181159	0.178744	0.181159	0.181159	0.184783	0.153382	0.148551	0.150966	0.152174	0.157005	0.160628	0.15942	0.161836	0.150966	0.166667	0.153382	0.154589	0.157005	0.154589	0.153382	0.149758	0.153382	0.153382	0.153382
TROU93S	0.189112	0.189112	0.183381	0.17192	0.191977	0.169054	0.154728	0.157593	0.157593	0.169054	0.17192	0.160458	0.154728	0.174785	0.17192	0.166189	0.191977	0.189112	0.148997	0.17765	0.186246	0.17192	0.17765	0.157593	0.146132	0.143266	0.140401	0.17192	0.174785	0.174785	0.143266	0.140401	0.140401	0.140401	0.148997	0.148997	0.151862	0.154728	0.148997	0.166189	0.151862	0.151862	0.146132	0.151862	0.140401	0.143266	0.146132	0.151862	0.146132
Yukitu35K	0.158788	0.158788	0.158788	0.180606	0.174545	0.126061	0.12	0.189091	0.186667	0.243636	0.288485	0.286061	0.284848	0.288485	0.293333	0.288485	0.241212	0.242424	0.161212	0.227879	0.230303	0.229091	0.232727	0.277576	0.276364	0.189091	0.18303	0.2	0.2	0.2	0.152727	0.140606	0.147879	0.151515	0.226667	0.231515	0.233939	0.22303	0.218182	0.225455	0.224242	0.226667	0.221818	0.22303	0.221818	0.225455	0.225455	0.225455	0.22303
REI85S	0.501164	0.49263	0.494957	0.402638	0.390225	0.387898	0.370054	0.934057	0.923196	0.45384	0.421257	0.418929	0.420481	0.422808	0.42436	0.42436	0.406517	0.428239	0.397983	0.373157	0.371606	0.373157	0.375485	0.393328	0.391777	0.421257	0.41505	0.401086	0.391777	0.397983	0.411171	0.40962	0.414275	0.413499	0.469356	0.478666	0.478666	0.478666	0.471683	0.477114	0.471683	0.470132	0.474011	0.476338	0.474011	0.467029	0.472459	0.476338	0.480217
INU51S	0.160714	0.178571	0.196429	0.178571	0.196429	0.178571	0.178571	0.285714	0.178571	0.178571	0.142857	0.160714	0.142857	0.178571	0.178571	0.214286	0.214286	0.196429	0.142857	0.178571	0.178571	0.160714	0.214286	0.196429	0.178571	0.178571	0.178571	0.160714	0.160714	0.142857	0.178571	0.125	0.125	0.178571	0.196429	0.178571	0.178571	0.178571	0.303571	0.214286	0.160714	0.160714	0.178571	0.160714	0.160714	0.196429	0.160714	0.178571	0.178571
INU97S	0.125714	0.122857	0.111429	0.108571	0.111429	0.117143	0.12	0.154286	0.108571	0.137143	0.117143	0.122857	0.102857	0.102857	0.128571	0.105714	0.122857	0.134286	0.0942857	0.117143	0.12	0.114286	0.14	0.111429	0.1	0.12	0.108571	0.12	0.134286	0.12	0.105714	0.0942857	0.1	0.111429	0.102857	0.1	0.105714	0.1	0.122857	0.114286	0.108571	0.1	0.0942857	0.0942857	0.0942857	0.105714	0.1	0.102857	0.1
KAI100S	0.107468	0.102004	0.102004	0.0910747	0.0910747	0.0983607	0.0928962	0.125683	0.0874317	0.0983607	0.0928962	0.105647	0.0874317	0.0837887	0.0928962	0.0892532	0.0965392	0.111111	0.0837887	0.102004	0.0983607	0.102004	0.103825	0.102004	0.0910747	0.0910747	0.0837887	0.102004	0.10929	0.100182	0.0856102	0.0765027	0.0801457	0.0856102	0.0837887	0.0874317	0.0947177	0.0856102	0.0874317	0.102004	0.100182	0.0947177	0.0910747	0.0892532	0.0837887	0.0910747	0.0910747	0.0910747	0.0892532
KAI54S	0.126374	0.115385	0.112637	0.115385	0.118132	0.123626	0.112637	0.151099	0.0989011	0.118132	0.101648	0.0961538	0.0989011	0.0989011	0.0989011	0.0879121	0.10989	0.120879	0.0906593	0.115385	0.10989	0.107143	0.107143	0.104396	0.0989011	0.112637	0.101648	0.107143	0.10989	0.101648	0.0906593	0.0851648	0.0906593	0.0906593	0.112637	0.115385	0.107143	0.107143	0.101648	0.129121	0.115385	0.10989	0.10989	0.118132	0.104396	0.10989	0.10989	0.123626	0.112637
Sgekka32K	0.15942	0.208696	0.176812	0.13913	0.13913	0.15942	0.197101	0.188406	0.150725	0.194203	0.127536	0.150725	0.133333	0.194203	0.202899	0.142029	0.205797	0.168116	0.115942	0.147826	0.176812	0.136232	0.208696	0.171014	0.171014	0.22029	0.194203	0.13913	0.202899	0.156522	0.205797	0.133333	0.136232	0.208696	0.197101	0.13913	0.144928	0.150725	0.2	0.162319	0.133333	0.124638	0.150725	0.13913	0.130435	0.171014	0.127536	0.144928	0.168116
CHO24H	0.172152	0.15443	0.159494	0.15443	0.151899	0.159494	0.156962	0.167089	0.134177	0.177215	0.156962	0.151899	0.149367	0.15443	0.16962	0.149367	0.162025	0.167089	0.139241	0.164557	0.16962	0.167089	0.174684	0.151899	0.139241	0.164557	0.146835	0.159494	0.179747	0.151899	0.151899	0.136709	0.139241	0.149367	0.15443	0.139241	0.139241	0.136709	0.141772	0.151899	0.146835	0.141772	0.136709	0.139241	0.136709	0.134177	0.136709	0.144304	0.136709
CHO99S	0.121339	0.110879	0.108787	0.100418	0.0941423	0.110879	0.10251	0.119247	0.0878661	0.108787	0.0983264	0.10251	0.10251	0.0962343	0.10251	0.10251	0.0983264	0.121339	0.0941423	0.112971	0.108787	0.112971	0.110879	0.110879	0.0983264	0.106695	0.0983264	0.106695	0.108787	0.100418	0.083682	0.0794979	0.08159	0.083682	0.0878661	0.0899582	0.0920502	0.0857741	0.0857741	0.10251	0.0983264	0.0899582	0.0941423	0.0878661	0.0878661	0.083682	0.0878661	0.0878661	0.0878661
Assamu37K	0.0289421	0.0309381	0.0289421	0.0269461	0.0269461	0.0229541	0.0219561	0.0219561	0.0209581	0.0299401	0.0239521	0.0239521	0.0249501	0.0229541	0.0259481	0.0249501	0.0219561	0.0239521	0.0229541	0.0269461	0.0289421	0.0259481	0.0289421	0.0279441	0.0269461	0.0259481	0.0259481	0.0249501	0.0259481	0.0249501	0.0249501	0.0209581	0.0239521	0.0219561	0.0249501	0.0279441	0.0259481	0.0269461	0.0239521	0.0269461	0.0259481	0.0249501	0.0269461	0.0259481	0.0269461	0.0259481	0.0259481	0.0249501	0.0269461
Sekch34K	0.0576923	0.0576923	0.0564103	0.0602564	0.0615385	0.0576923	0.0564103	0.0551282	0.0474359	0.0769231	0.0653846	0.0641026	0.0705128	0.0653846	0.0692308	0.0641026	0.0525641	0.0589744	0.0551282	0.0538462	0.0525641	0.0538462	0.0576923	0.0641026	0.0641026	0.0589744	0.0576923	0.0628205	0.0641026	0.0615385	0.0564103	0.0551282	0.0564103	0.0564103	0.0679487	0.0692308	0.0641026	0.0653846	0.0602564	0.0628205	0.0641026	0.0641026	0.0641026	0.0653846	0.0615385	0.0628205	0.0628205	0.0628205	0.0615385
HIsaza36K	0.0732113	0.0732113	0.0915141	0.0648918	0.0715474	0.0732113	0.078203	0.0599002	0.0515807	0.0715474	0.0815308	0.0715474	0.0648918	0.0815308	0.078203	0.0798669	0.0865225	0.0831947	0.0432612	0.0648918	0.0798669	0.078203	0.0748752	0.0698835	0.0615641	0.0715474	0.078203	0.0665557	0.0665557	0.0732113	0.0665557	0.0732113	0.0765391	0.0765391	0.0715474	0.078203	0.0765391	0.0748752	0.0732113	0.0748752	0.0615641	0.063228	0.0682196	0.063228	0.0732113	0.078203	0.0748752	0.0765391	0.0765391
Chahk21H	0.0363289	0.0344168	0.0334608	0.0315488	0.0334608	0.0344168	0.0344168	0.0258126	0.0229446	0.0353728	0.0325048	0.0325048	0.0334608	0.0315488	0.0344168	0.0353728	0.0305927	0.0344168	0.0315488	0.0305927	0.0736138	0.0296367	0.0296367	0.0315488	0.0315488	0.0305927	0.0277247	0.0296367	0.0325048	0.0296367	0.0315488	0.0286807	0.0334608	0.0296367	0.0315488	0.0334608	0.0334608	0.0334608	0.0325048	0.0325048	0.0334608	0.0315488	0.0344168	0.0315488	0.0353728	0.0344168	0.0305927	0.0315488	0.0334608
Chaki23H	0.0328014	0.0336879	0.0319149	0.0328014	0.035461	0.0345745	0.0363475	0.0301418	0.0265957	0.035461	0.0328014	0.0328014	0.0336879	0.0328014	0.0336879	0.0336879	0.0328014	0.035461	0.0301418	0.0301418	0.0629433	0.0292553	0.0310284	0.035461	0.035461	0.0328014	0.0292553	0.0310284	0.0336879	0.0310284	0.0336879	0.0292553	0.0336879	0.0310284	0.035461	0.0363475	0.0363475	0.0363475	0.035461	0.0363475	0.035461	0.035461	0.037234	0.0345745	0.0363475	0.0363475	0.0328014	0.0345745	0.035461
Chahuk20H	0.0271739	0.0282609	0.026087	0.0271739	0.0293478	0.0293478	0.0336957	0.026087	0.0228261	0.0282609	0.026087	0.0271739	0.026087	0.026087	0.026087	0.0282609	0.0271739	0.0293478	0.026087	0.023913	0.0586957	0.023913	0.025	0.0326087	0.0304348	0.0282609	0.023913	0.023913	0.026087	0.023913	0.0282609	0.026087	0.0293478	0.0271739	0.0293478	0.0293478	0.0293478	0.0293478	0.0304348	0.0293478	0.0293478	0.0293478	0.0315217	0.0282609	0.0304348	0.0304348	0.0282609	0.0293478	0.0293478
Chams22H	0.0325694	0.0349819	0.0325694	0.0313631	0.0325694	0.0325694	0.0361882	0.0277443	0.0277443	0.0361882	0.0313631	0.0301568	0.0301568	0.0313631	0.0325694	0.0325694	0.0325694	0.0337756	0.026538	0.0325694	0.0591074	0.0289505	0.0325694	0.0349819	0.0337756	0.0289505	0.0289505	0.0301568	0.0337756	0.0313631	0.0313631	0.0277443	0.0337756	0.0301568	0.0325694	0.0349819	0.0349819	0.0337756	0.0337756	0.0337756	0.0337756	0.0337756	0.0337756	0.0337756	0.0361882	0.0349819	0.0337756	0.0337756	0.0349819
[truncated: 74 more columns]
