# Supplementary material for: Discrimination of Camellia cultivars using iD-NA analysis
Source: Sci Rep. 2023 Oct 17;13:17674. doi: 10.1038/s41598-023-44404-z (PMC10582245; doi:10.1038/s41598-023-44404-z)
Supplement: Supplementary file 5 — Supplementary Table S3. [file 41598_2023_44404_MOESM5_ESM.xls]

## Sheet: Table S3
Table S3 Samples used in this study.
Name of the species/cultivar	Abbreviations of cultivar name in this study	Number of individuals	Reported chromosome number or ploidy level	Origin		Petal color	Floral shape and other flower characteristics	Link to the photograph (accessed on June 15, 2023)	References*
Camellia japonica cv. Akaezo	AEZO	6	Not determined	Unknown		Red	Double-petal flower ( number of petals is more than 8)		1
C. japonica cv. Asakahime	Asaka	1	2n = 2x = 30	Niigata		Pink	Single flower (number of petals is up to 8)		1, 2
C. japonica cv. Benidaikagura	BDKAG	2	Not determined	Unknown		Red	Peony form with notched, wavy, and recurved petals		3
C. japonica cv. Bokuhan	BOKU	1	2n = 2x = 30	Edo		Red	Semi-double flower with peony form	https://www.tokyo-park.or.jp/jindai/flora/detail/f_256.html	1, 4
C. japonica cv. Beniwabisuke	BWAB	5	2n = 2x = 30	Kanto		From red to pink	Single flower	https://www.pref.saitama.lg.jp/hana-midori/tenji/kensaku/sa-to/tsu/912-2010-0106-2038.html	1, 5
C. japonica cv. Daikagura	DKAG	4	2n = 2x = 30	Edo		A spotted pattern of red and white	Peony form with notched, wavy, and recurved petals	https://www.americancamellias.com/care-culture-resources/camellia-encyclopedia/camellias-beginning -with-d/daikagura#:~:text=%27Daikagura%27%20means%20%22Great%20Sacred%20Dance%22%2C %20This%20japonica%20originated,it%20is%20more%20nearly%20white%20with%20moired%20pink.	3, 4
C. japonica cv. Ezonishiki	EZO	22	Not determined	Edo		A spotted pattern of red and white	Semi-double flower		1
C. japonica cv. Ezoshibori	EZO6H	1	Not determined	Unknown		A spotted pattern of red and white	Semi-double flower		1
C. japonica cv. Gigantea	GIG	1	2n = 3x = 45	Unknown		A spotted pattern of red and white	Semi-double flower	https://www.pref.saitama.lg.jp/hana-midori/tenji/kensaku/sa-to/tsu/907-20100106-1835.html	4
C. japonica cv. Hishikaraito	HIS	2	Not determined	Kansai		Dark pink	Semi-double flower with peony form	https://www.pref.saitama.lg.jp/hana-midori/tenji/kensaku/sa-to/tsu/907-20100106-1870.html	1
C. japonica cv. Hatsukari	HKARI	2	Not determined	Edo		Very light pink	Single flower	https://www.pref.saitama.lg.jp/hana-midori/tenji/kensaku/sa-to/tsu/907-20100106-1811.html	1
C. japonica cv. Iwaneshibori	IWA	4	2n = 2x = 30	Edo		A spotted pattern of red and white	Semi-double flower	https://www.pref.saitama.lg.jp/hana-midori/tenji/kensaku/sa-to/tsu/907-20100106-1874.html	1, 4
C. japonica cv. Kumagai	KMA	3	2n = 3x = 45	Unknown		Red	Single flower	https://www.pref.saitama.lg.jp/hana-midori/tenji/kensaku/sa-to/tsu/907-20100107-1907.html	1, 6
C. japonica cv. Kamohonami	KMO	3	Not determined	Kansai		White	Single flower	https://www.pref.saitama.lg.jp/hana-midori/tenji/kensaku/sa-to/tsu/907-20100106-1881.html	1
C. japonica cv. Miyakodori	MIYA	2	Not determined	Edo		White	Semi-double flower	https://www.pref.saitama.lg.jp/hana-midori/tenji/kensaku/sa-to/tsu/907-20100107-1930.html	1
C. japonica cv. Moshio	MOSI	4	2n = 2x = 30	Edo		Red	Semi-double flower		1, 4
C. japonica cv. Nanpu	NANP	3	Not determined	Niigata	Hybrids of C. saluenensis Stapf ex Bean and C. lutchuensis T. Ito	White	Single flower		1
C. japonica cv. Okinonami	OKI	2	Not determined	Edo		A spotted pattern of red and white	Semi-double flower	https://www.pref.saitama.lg.jp/hana-midori/tenji/kensaku/sa-to/tsu/907-20100107-1949.html	1
C. japonica cv. Otometsubaki	OTTU	2	2n = 2x = 30	Edo	Related to C. rusticana(Yukitsubaki, which has adapted to snowy regions and has speciated from C. japonica)	Light pink	Formal double flower		1, 4
C. japonica cv. Reigyoku	REI	1	Not determined	Niigata	Selective breeding from Yukitsubaki	Crimson	Single flower		1
C. japonica cv. Shirobokuhan	SBOKU	2	Not determined	Aichi		White	Semi-double flower with peony form	https://www.pref.saitama.lg.jp/hana-midori/tenji/kensaku/sa-to/tsu/907-20100107-1975.html	1
C. japonica cv. Shirodaikagura	SDKAG	2	Not determined	Aichi		White	Peony form with notched, wavy, and recurved petals		1
C. japonica cv. Shiroezo	SEZO	3	Not determined	Unknown		White	Semi-double flower		1
C. japonica cv. Setsugekka	Sgekka	1	Not determined	Shizuoka		A spotted pattern of red and white	Single flower	https://www.pref.saitama.lg.jp/hana-midori/tenji/kensaku/sa-to/tsu/912-2010-0107-2124.html	1
C. japonica cv. Shiragiku	SGK	5	Not determined	Edo		White	Formal double flower		1
C. japonica cv. Shunshoko	SHUN	4	Not determined	Saitama		Pink	Semi-double flower	https://www.pref.saitama.lg.jp/hana-midori/tenji/kensaku/sa-to/tsu/907-20100107-1985.html	1
C. japonica cv. Soshiarai	SOUS	4	2n = 2x = 30	Edo		A spotted pattern of red and white	Semi-double flower	https://www.pref.saitama.lg.jp/hana-midori/tenji/kensaku/sa-to/tsu/907-20100107-1994.html	1, 4
C. japonica cv. Tamagasumi	TGS	3	Not determined	Aichi		A spotted pattern of red and white	Single flower		1
C. japonica cv. Tamanoura	TMUR	2	Not determined	Nagasaki		Red with white rim	Single flower		1
C. japonica cv. Tarokaja	TROU	5	Not determined	Edo		Purplish pink	Single flower		1
C. japonica cv. Yuritsubaki	Yurit	2	Not determined	Kyoto		Crimson	Single flower		1
C. rosaeflora Hooker	ROZ	1	2n = 6x = 90	China		Pink	6–9 petals	https://www.gene.affrc.go.jp/databases-plant_images_detail.php?plno=5660010053	2, 7
C. japonica subsp. Rusticana	Yukitu	1	2n = 2x = 30	Unknown		Red	5 petals, obovate, apex rounded, more or less deeply notched		2, 8
C. sasanqua cv. Kohotome	BOTO	2	2n = 2x = 30	Kansai	Related to Kantsubaki which is a hybrid of C. japonica and C. sasanqua	Dark pink	Formal double flower	https://www.pref.saitama.lg.jp/hana-midori/tenji/kensaku/sa-to/tsu/908-20100107-1192.html	4, 9
C. sasanqua cv. Choujiguruma	CHO	2	Not determined	Kansai		Light pink	Semi-double flower with peony form	https://www.pref.saitama.lg.jp/hana-midori/tenji/kensaku/sa-to/sa/912-2010-0107-2079.html	9
C. sasanqua cv. Inuhariko	INU	2	Not determined	Edo		White with light red rim	Single flower	https://www.pref.saitama.lg.jp/hana-midori/tenji/kensaku/sa-to/sa/912-2010-0107-2086.html	1
C. sasanqua cv. Kaidomaru	KAI	2	Not determined	Edo		White with pink rim	Single flower		9
C. x vernalis cv. Ginryu	GIN	1	2n = 3x = 45	harusazannka		White	Semi-double flower	https://www.tokyo-park.or.jp/jindai/flora/detail/f_267.html	2, 9
C. lutchuensis	HIsaza	1	2n = 2x = 30	Unknown		White, outer small petals often tingled red	5 petals, unequal in size, connate at base forming a short tube		2, 8
C. chekiangoleosa	Sekch	1	2n = 2x = 30	China		Red	Single flower, 7–8 petals	https://www.treesandshrubsonline.org/articles/camellia/camellia-chekiangoleosa/	3, 4
C. sinensis var. assamica	Assamu	1	2n = 2x = 30	Unknown		White	7–9 petals		2, 10
C. sinensis	Chaki	1	2n = 2x = 30	Unknown		White	5–8 petals	https://www.pref.saitama.lg.jp/hana-midori/tenji/kensaku/sa-to/chi/912-2010-0107-2107.html	2, 8
C. sinensis cv. Hokumei	Chahk	1	Not determined	Unknown		White	5–8 petals	https://www.pref.saitama.lg.jp/hana-midori/tenji/kensaku/sa-to/chi/901-20100106-1432.html
C. sinensis cv. Fukumidori	Chahuk	1	Not determined	Unknown		White		https://www.pref.saitama.lg.jp/hana-midori/tenji/kensaku/sa-to/chi/901-20100106-1431.html
C. sinensis cv. Musashikaori	Chams	1	Not determined	Unknown		White	5–8 petals	https://www.pref.saitama.lg.jp/hana-midori/tenji/kensaku/sa-to/chi/901-20100106-1434.html
References*
1 Nihon Tsubaki Kyokai. Nihon tsubaki sazanka meikan (Camellia japonica and Camellia sasanqua of Japan) (in Japanese). (SEIBUNDO SHINKOSHA Publishing, 1998).
2 Yamaguchi, S. Introduction of Chang's Standard System of Genus Camellia and its Adoption for Tea Research (in Japanese). Chagyo Kenkyu Hokoku (Tea Research Journal) , 33-41, doi:10.5979/cha.1990.72_33 (1990).
3 Kirino, A. Irowakehanazukan Tubaki (illustrated reference book of Camellia japonica) (in Japanese). (Gakken Inc., 2005).
4 Hembree, W. G., Ranney, T. G., Jackson, B. E. & Weathington, M. Cytogenetics, Ploidy, and Genome Sizes of Camellia and Related Genera. HortScience horts 54, 1124-1142, doi:10.21273/HORTSCI13923-19 (2019).
5 Kato, M. & Shimura, T. Cytogenetical studies on Camellia species. I. The meiosis and gametogenesis of Camellia wabiske compared with C. japonica and C. sinensis. Breeding Science 20, 200-210 (1970).
6 Tateishi, N. et al. Occurrence of Ploidy Variation in Camellia ×vernalis. Journal- Faculty of Agriculture Kyushu University 52, doi:10.5109/9273 (2007).
7 Shibata, M. et al. Breeding Process and Characteristics of Camellia Norin No.2 'Ayamatsuri' and No.3 'Yukimatsuri' by Interspecific Hybridization between Camellia rosaeflora and C. fraterna Belonged to Section Theopsis. (in Japanese) Bulletin of the National Institute of Floricultural Science 3, 11-19, doi:10.24514/00001406 (2003).
8 Iwatsuki, K., Boufford, D. E. & Ohba, H. Angiospermae, Dicotyledoneae, Archichlamydeae, Flora of Japan Vol. 2a (Kodansha, 1999).
9 Nihon Tsubaki Kyokai. Saishin nihon tsubaki zukan (Recent Camellia japonica in Japan) (in Japanese). (SEIBUNDO SHINKOSHA Publishing, 2010).
10 Kitamura, S. & Murata, G. Gensyoku Nihon Syokubutu Zukan Mokuhonhen (Illustrated reference book of Japanese woody plant) (in Japanese). (HOIKUSHA Publishers Co.,Ltd., 1979).
