# Supplementary material for: Discrimination of Camellia cultivars using iD-NA analysis
Source: Sci Rep. 2023 Oct 17;13:17674. doi: 10.1038/s41598-023-44404-z (PMC10582245; doi:10.1038/s41598-023-44404-z)
Supplement: Supplementary file 6 — Supplementary Table S4. [file 41598_2023_44404_MOESM6_ESM.xls]

## Sheet: Table 1 (試料カット版)
	Table 1 Samples used in this study.
Japanese cultivar name	Species	Abbreviations of cultivar name in this study	Origin
赤蝦夷	Camellia. japonica cv. Akaezo	AEZO
浅香姫	C. japonica cv. Asaka-hime	Asaka	Niigata		風花とヒメサザンカ交雑 図鑑
紅卜半	C. japonica cv. Beniokuhan	BBOKU
紅太神楽	C. japonica cv. Beni-daikagura	BDKAG
卜半	C. japonica cv. Bokuhan	BOKU	Edo		図鑑
紅佗助	C. japonica cv. Beni-wabisuke	BWAB	Kanto		図鑑
太神楽	C. japonica cv. Daikagura	DKAG	Edo		図鑑
蝦夷錦	C. japonica cv. Ezonishiki	EZO	Edo
	C. japonica cv. Ezoshibori	EZO6H
ギガンテア	C. japonica cv. Gigantea	GIG
菱唐糸ー株１	C. japonica cv. Hishikaraito	HIS	Kansai		図鑑
初雁	C. japonica cv. Hatsukari	HKARI	Edo		図鑑
岩根絞	C. japonica cv. Iwaneshibori	IWA	Edo		図鑑
熊谷	C. japonica cv. Kumagai	KMA
加茂本阿弥	C. japonica cv. Kamohonnami	KMO	Kansai		図鑑
都鳥	C. japonica cv. Miyakodori	MIYA	Edo		図鑑
藻汐	C. japonica cv. Moshio	MOSI	Edo
軟風	C. japonica cv. Nanpu	NANP	Niigata	Hybrids of C. saluenensis Stapf ex Bean and C. lutchuensis T.Ito	サルウィンツバキとヒメサザンカの交雑種artificial hybrids of Cryptomeria japonica cv. Haara and C. japonica cv. Kumotooshi
沖の浪	C. japonica cv. Okinonami	OKI	Edo
乙女椿	C. japonica cv. Otome-tsubaki	OTTU	Edo	Related to Yukitsubaki	ユキツバキ系 図鑑
麗玉	C. japonica cv. Reigyoku	REI	Niigata	Selective breeding from Yukitsubaki	ユキツバキより選抜
白卜伴	C. japonica cv. Shiro-bokuhan	SBOKU	Aichi
白太神楽	C. japonica cv. Shiro-daikagura	SDKAG	Aichi
白蝦夷	C. japonica cv. Shiro-ezo	SEZO
雪月花	C. japonica cv. Setsugekka	Sgekka	Shizuoka
白菊	C. japonica cv. Shiragiku	SGK	Edo
春曙紅	C. japonica cv. Shunshoko	SHUN	Saitama
草紙洗	C. japonica cv. Soshiarai	SOUS	Edo
玉霞	C. japonica cv. Tamagasumi	TGS	Aichi
玉の浦	C. japonica cv. Tamanoura	TMUR	Nagasaki	Selective breeding from Yabutsubaki	ヤブツバキより選抜 図鑑
太郎冠者	C. japonica cv. Tarokaja	TROU	Edo
百合椿	C. japonica cv. Yuritsubaki	Yurit	Kyoto
原種：ロゼフローラ	C. rosaeflora Hooker	ROZ	China		https://www.gene.affrc.go.jp/databases-plant_images_detail.php?plno=5660010053
ユキツバキ	C. rusticana	Yukitu
紅乙女	C. sasanqua cv. Beni-otome	BOTO	Kansai	Related to Kantsubaki	カンツバキ系 図鑑
丁字車	C. sasanqua cv. Choujiguruma	CHO	Kansai
犬張子	C. sasanqua cv. Inu-hariko	INU	Edo		図鑑
快童丸	C. sasanqua cv. Kaido-maru	KAI	Edo
銀竜	C. x vernalis cv. Ginryu	GIN	harusazannka
ヒメサザンカ	C. lutchuensis	HIsaza
セッコウベニバナユチャ	C. chekiangoleosa	Sekch	China		http://gkzplant.sakura.ne.jp/mokuhon/syousai/sagyou/se/sekkoubenibanayucha.html ユチャはサザンカ仲間 中国浙江省由来
アッサムチャ	C. sinensis var. assamica	Assamu
チャノキ	C. sinensis	Chaki
チャ ほくめい	C. sinensis cv. Hokumei	Chahk
チャ フクミドリ	C. sinensis cv. Fukumidori	Chahuk
チャ むさしかおり	C. sinensis cv. Musashikaori	Chams

## Sheet: Table 2 (2)
Table 2 The pairwise comparison between Ezonishiki related cultivars and other cultivars.
sample	AEZO4H	AEZO52S	AEZO71S	AEZO75S	AEZO78S	AEZO90S	Asaka46S	Assamu37K	BBOKU77S	BDKAG102S	BDKAG103S	BOKU5H	BOTO74S	BOTO84S	BWAB115J	BWAB119J	BWAB2H	BWAB45S	BWAB60S	CHO24H	CHO99S	CHOUZ73S	Chahk21H	Chahuk20H	Chaki23H	Chams22H	DKAG129J	DKAG61S	DKAG69S	DKAG72S	EZO116J	EZO117J	EZO121J	EZO125J	EZO41S	EZO42S	EZO43S	EZO53S	EZO62S	EZO63S	EZO64S	EZO65S	EZO68S	EZO6H	EZO76S	EZO79S	EZO86S	EZO87S	EZO89S
AEZO4H	1	0.998106	0.998106	0.998106	1	0.998106	0.291667	0.0331439	0.174242	0.457386	0.447917	0.267045	0.485795	0.467803	0.413826	0.404356	0.409091	0.433712	0.403409	0.160038	0.144886	0.345644	0.0397727	0.0340909	0.0340909	0.0340909	0.446023	0.451705	0.466856	0.456439	0.999053	0.998106	0.998106	0.998106	0.998106	0.998106	0.998106	0.998106	0.998106	0.998106	0.998106	0.998106	0.998106	0.752841	0.979167	0.955492	0.958333	0.974432	0.998106
AEZO52S	0.997347	1	1	1	1	1	0.323607	0.0318302	0.230769	0.519894	0.506631	0.328912	0.567639	0.525199	0.445623	0.432361	0.448276	0.469496	0.437666	0.188329	0.190981	0.376658	0.0291777	0.0344828	0.0265252	0.0344828	0.496021	0.522546	0.538462	0.514589	0.997347	0.997347	0.997347	0.997347	1	1	0.997347	1	1	1	1	1	1	0.824934	1	1	0.994695	1	1
AEZO71S	0.988285	0.99787	1	0.992545	0.998935	0.99574	0.308839	0.0362087	0.176784	0.455804	0.443024	0.28754	0.504792	0.463259	0.41853	0.417465	0.410011	0.451544	0.423855	0.166134	0.15655	0.337593	0.0415335	0.0372737	0.029819	0.0372737	0.4377	0.460064	0.467519	0.452609	0.98935	0.98722	0.99148	0.99361	0.99361	0.998935	0.98935	0.99574	0.99787	0.998935	0.99574	0.996805	0.996805	0.752929	0.99361	0.981896	0.973376	0.979766	0.99787
AEZO75S	1	1	1	1	1	1	0.282332	0.0309654	0.173953	0.468124	0.454463	0.265027	0.490893	0.459927	0.408925	0.398907	0.398907	0.42714	0.40255	0.159381	0.147541	0.32969	0.0327869	0.0309654	0.0300546	0.0327869	0.453552	0.465392	0.470856	0.469035	1	1	1	1	1	1	1	1	1	1	1	1	1	0.763206	0.990893	0.979964	0.979964	0.989071	1
AEZO78S	0.894389	0.930693	0.932343	0.930693	1	0.910891	0.290429	0.0478548	0.214521	0.440594	0.440594	0.270627	0.491749	0.50495	0.40429	0.40264	0.429043	0.49835	0.425743	0.184818	0.20297	0.330033	0.0561056	0.0462046	0.0594059	0.039604	0.424092	0.519802	0.518152	0.458746	0.884488	0.886139	0.90099	0.89769	0.933993	0.968647	0.889439	0.919142	0.935644	0.962046	0.907591	0.924092	0.942244	0.717822	0.905941	0.89934	0.879538	0.892739	0.922442
AEZO90S	1	1	1	1	1	1	0.281712	0.0264591	0.163424	0.44358	0.428016	0.249027	0.476265	0.444358	0.402335	0.397665	0.395331	0.420233	0.397665	0.140078	0.127626	0.31284	0.0303502	0.0287938	0.0256809	0.0264591	0.428016	0.435798	0.444358	0.439689	1	1	1	1	1	1	1	1	1	1	1	1	1	0.751751	0.985992	0.974319	0.968093	0.978988	1
EZO116J	1	1	1	1	1	1	0.279654	0.0277056	0.157576	0.450216	0.439827	0.25368	0.464935	0.44329	0.406926	0.396537	0.397403	0.422511	0.397403	0.153247	0.136797	0.325541	0.0311688	0.0294372	0.0268398	0.0285714	0.442424	0.44329	0.456277	0.451948	1	1	1	1	1	1	1	1	1	1	1	1	1	0.769697	0.980087	0.958442	0.959307	0.977489	1
EZO117J	1	1	1	1	1	1	0.292487	0.0286225	0.168157	0.457066	0.442755	0.260286	0.484794	0.457066	0.418605	0.410555	0.411449	0.434705	0.411449	0.152057	0.139535	0.330054	0.0322004	0.0313059	0.0277281	0.029517	0.44186	0.448122	0.460644	0.456172	1	1	1	1	1	1	1	1	1	1	1	1	1	0.757603	0.985689	0.966905	0.963327	0.979428	1
EZO121J	0.998244	0.999122	0.999122	0.999122	0.999122	0.999122	0.280948	0.0280948	0.169447	0.451273	0.438982	0.267779	0.47849	0.456541	0.419666	0.410009	0.410009	0.434592	0.407375	0.143986	0.13345	0.33187	0.0316067	0.0298507	0.0280948	0.0289728	0.43986	0.449517	0.457419	0.453029	0.999122	1	1	1	0.998244	0.999122	0.998244	0.999122	0.999122	0.999122	0.999122	0.999122	0.999122	0.755926	0.984197	0.969271	0.95698	0.982441	0.999122
EZO125J	0.9965	0.99825	0.9965	0.997375	0.99825	0.997375	0.287839	0.0306212	0.165354	0.457568	0.444444	0.265092	0.490814	0.450569	0.416448	0.404199	0.405074	0.429571	0.403325	0.155731	0.140857	0.336833	0.0358705	0.032371	0.0306212	0.0314961	0.446194	0.452318	0.461942	0.458443	0.997375	0.99825	0.99825	1	0.9965	0.997375	0.9965	0.997375	0.999125	0.999125	0.99825	0.99825	0.997375	0.764654	0.979003	0.96238	0.965004	0.978128	0.9965
EZO41S	0.999036	1	1	1	1	1	0.284474	0.0318226	0.173578	0.459981	0.443587	0.281581	0.506268	0.461909	0.40405	0.399229	0.401157	0.427194	0.401157	0.158149	0.145612	0.331726	0.0356798	0.0327869	0.0298939	0.0337512	0.447445	0.455159	0.464802	0.459016	0.999036	0.999036	0.999036	0.999036	1	1	0.999036	1	1	1	1	1	1	0.761813	0.995178	0.982642	0.985535	0.9865	1
EZO42S	0.953964	0.996164	0.993606	0.975703	0.98977	0.975703	0.299233	0.0396419	0.203325	0.459079	0.448849	0.285166	0.494885	0.459079	0.404092	0.40665	0.397698	0.474425	0.428389	0.152174	0.152174	0.33376	0.0409207	0.0409207	0.0370844	0.0409207	0.441176	0.496164	0.488491	0.457801	0.957801	0.960358	0.970588	0.970588	0.983376	1	0.959079	0.996164	0.98977	0.991049	0.978261	0.98977	0.996164	0.735294	0.980818	0.968031	0.952685	0.969309	0.988491
EZO43S	1	1	1	1	1	1	0.296025	0.0366109	0.186192	0.468619	0.451883	0.283473	0.516736	0.478033	0.419456	0.415272	0.408996	0.442469	0.417364	0.161088	0.148536	0.344142	0.0376569	0.0376569	0.0313808	0.0387029	0.456067	0.461297	0.471757	0.470711	1	0.998954	0.998954	1	1	1	1	1	1	1	1	1	1	0.783473	0.992678	0.975941	0.979079	0.986402	1
EZO53S	0.979818	0.998991	0.998991	0.9889	0.998991	0.992936	0.308779	0.0403633	0.182644	0.462159	0.448032	0.282543	0.497477	0.452069	0.407669	0.414733	0.396569	0.45005	0.422805	0.17558	0.168517	0.344097	0.0474268	0.0443996	0.0363269	0.0443996	0.445005	0.475277	0.478305	0.46115	0.979818	0.978809	0.989909	0.990918	0.993946	0.998991	0.980827	1	0.997982	0.998991	0.991927	0.996973	0.997982	0.774975	0.981837	0.968718	0.961655	0.975782	0.997982
EZO62S	0.997701	1	0.998851	0.998851	1	0.998851	0.318391	0.0390805	0.17931	0.463218	0.448276	0.287356	0.505747	0.467816	0.42069	0.417241	0.411494	0.443678	0.418391	0.15977	0.152874	0.331034	0.0425287	0.0390805	0.0356322	0.0402299	0.454023	0.464368	0.468966	0.465517	0.996552	0.996552	0.996552	0.998851	0.998851	1	0.997701	0.998851	1	1	1	1	0.998851	0.768966	0.991954	0.98046	0.986207	0.986207	0.998851
EZO63S	0.98014	0.997664	0.997664	0.985981	0.995327	0.991822	0.304907	0.0443925	0.19743	0.452103	0.440421	0.279206	0.496495	0.470794	0.415888	0.421729	0.408879	0.459112	0.42757	0.161215	0.158879	0.330607	0.046729	0.046729	0.0350467	0.0478972	0.439252	0.46729	0.470794	0.452103	0.978972	0.978972	0.98715	0.985981	0.991822	0.997664	0.981308	0.994159	0.997664	1	0.991822	0.995327	0.995327	0.766355	0.98715	0.974299	0.966121	0.971963	0.997664
EZO64S	1	1	1	1	1	1	0.295992	0.032888	0.18705	0.483042	0.464543	0.29702	0.50668	0.471737	0.410072	0.40185	0.399794	0.432682	0.404933	0.161357	0.147996	0.347379	0.032888	0.0318602	0.0277492	0.0308325	0.466598	0.47482	0.479959	0.480987	1	0.998972	0.998972	1	1	1	1	1	1	1	1	1	1	0.774923	0.997945	0.97739	0.988695	0.988695	1
EZO65S	0.989163	0.995074	0.990148	0.990148	0.991133	0.990148	0.298522	0.035468	0.183251	0.479803	0.460099	0.291626	0.504433	0.463054	0.419704	0.415764	0.409852	0.444335	0.417734	0.161576	0.155665	0.343842	0.0364532	0.0344828	0.0325123	0.035468	0.466995	0.475862	0.483744	0.477833	0.988177	0.992118	0.988177	0.995074	0.989163	0.994089	0.988177	0.990148	0.996059	0.995074	0.993103	1	0.990148	0.759606	0.984236	0.97734	0.976355	0.980296	0.991133
EZO68S	0.997406	1	1	0.998703	1	1	0.315175	0.0505837	0.193256	0.477302	0.451362	0.284047	0.522698	0.470817	0.425422	0.424125	0.40856	0.453956	0.428016	0.180285	0.167315	0.332036	0.0544747	0.0518807	0.0376135	0.0531777	0.455253	0.476005	0.483787	0.478599	0.994812	0.990921	0.997406	0.996109	1	1	0.998703	1	1	1	1	1	1	0.776913	0.985733	0.979248	0.970169	0.981842	1
EZO6H	0.73156	0.733978	0.732769	0.732769	0.727932	0.732769	0.245466	0.0374849	0.200726	0.413543	0.40266	0.273277	0.429262	0.414752	0.390568	0.380895	0.38815	0.400242	0.379686	0.168077	0.153567	0.337364	0.0362757	0.0362757	0.0350665	0.0362757	0.407497	0.414752	0.425635	0.414752	0.732769	0.727932	0.729141	0.732769	0.733978	0.736397	0.729141	0.737606	0.73156	0.732769	0.743652	0.732769	0.73156	1	0.713422	0.697703	0.689238	0.71584	0.736397
EZO76S	0.986755	1	1	0.993377	1	0.993377	0.350993	0.0860927	0.350993	0.549669	0.503311	0.397351	0.615894	0.576159	0.483444	0.476821	0.483444	0.509934	0.496689	0.271523	0.225166	0.417219	0.0794702	0.0794702	0.0662252	0.0927152	0.483444	0.543046	0.556291	0.523179	0.980132	0.986755	0.993377	0.986755	1	0.993377	0.993377	1	1	1	1	1	1	0.794702	1	1	0.993377	1	0.993377
EZO79S	0.96732	0.990196	0.993464	0.980392	0.977124	0.98366	0.349673	0.0718954	0.29085	0.51634	0.473856	0.359477	0.539216	0.535948	0.418301	0.428105	0.424837	0.444444	0.464052	0.215686	0.166667	0.356209	0.0718954	0.0784314	0.0522876	0.0849673	0.464052	0.526144	0.51634	0.51634	0.960784	0.964052	0.970588	0.960784	0.98366	0.996732	0.990196	0.996732	0.996732	0.996732	1	0.996732	0.996732	0.75817	1	1	0.996732	1	0.980392
EZO86S	0.977273	0.982955	0.982955	0.977273	0.982955	0.971591	0.346591	0.0738636	0.261364	0.5625	0.511364	0.386364	0.630682	0.551136	0.465909	0.460227	0.460227	0.482955	0.471591	0.221591	0.204545	0.414773	0.0568182	0.0568182	0.0454545	0.0681818	0.5	0.528409	0.545455	0.522727	0.965909	0.965909	0.971591	0.965909	0.977273	0.977273	0.977273	0.982955	0.982955	0.977273	0.982955	0.982955	0.982955	0.818182	0.982955	0.982955	1	0.982955	0.971591
EZO87S	0.96875	0.979167	0.989583	0.979167	0.989583	0.96875	0.427083	0.114583	0.364583	0.625	0.572917	0.4375	0.635417	0.604167	0.53125	0.541667	0.520833	0.552083	0.552083	0.302083	0.260417	0.447917	0.09375	0.104167	0.0833333	0.114583	0.541667	0.604167	0.604167	0.614583	0.958333	0.958333	0.96875	0.958333	0.989583	0.989583	0.979167	0.989583	0.989583	0.989583	0.989583	1	0.989583	0.84375	0.989583	0.989583	0.989583	1	0.979167
EZO89S	0.99758	1	1	1	1	1	0.279492	0.0260133	0.15003	0.445856	0.437387	0.250454	0.456745	0.429522	0.405324	0.400484	0.398064	0.421658	0.401694	0.141561	0.128857	0.313975	0.0284332	0.0272232	0.0254083	0.0260133	0.436782	0.442831	0.453721	0.447066	0.998185	0.998185	0.99879	0.99879	0.999395	1	0.99758	0.999395	1	1	0.999395	1	1	0.744707	0.988506	0.965517	0.956443	0.969147	1
EZO94S	0.932099	0.95679	0.962963	0.95679	0.962963	0.950617	0.314815	0.0802469	0.358025	0.54321	0.518519	0.376543	0.561728	0.561728	0.493827	0.506173	0.493827	0.530864	0.524691	0.253086	0.228395	0.388889	0.0802469	0.0864198	0.0555556	0.111111	0.475309	0.549383	0.555556	0.537037	0.919753	0.938272	0.938272	0.925926	0.962963	0.95679	0.950617	0.962963	0.962963	0.962963	0.962963	0.962963	0.962963	0.783951	0.962963	0.962963	0.950617	0.962963	0.95679
EZO95S	0.974359	0.984392	0.984392	0.983278	0.985507	0.983278	0.285396	0.0278707	0.190635	0.453735	0.443701	0.261984	0.481605	0.460424	0.404682	0.397993	0.400223	0.440357	0.405797	0.140468	0.137124	0.324415	0.0289855	0.0267559	0.0245262	0.0267559	0.442586	0.457079	0.469342	0.45039	0.976589	0.976589	0.978818	0.979933	0.985507	0.989967	0.978818	0.982163	0.983278	0.984392	0.981048	0.983278	0.983278	0.750279	0.968785	0.955407	0.946488	0.9699	0.991081
EZO96S	0.996584	0.996584	0.996584	0.996584	0.996584	0.996584	0.279249	0.029035	0.16567	0.455167	0.442357	0.276687	0.487617	0.449189	0.407344	0.399658	0.401366	0.42357	0.401366	0.149445	0.138343	0.331341	0.029889	0.029035	0.028181	0.028181	0.443211	0.455167	0.46029	0.45602	0.996584	0.996584	0.996584	0.996584	0.996584	0.998292	0.996584	0.996584	0.996584	0.996584	0.996584	1	0.996584	0.751494	0.990606	0.976089	0.972673	0.982921	0.997438
EZO98S	0.914378	0.903069	0.9063	0.912763	0.969305	0.915994	0.260097	0.0306947	0.195477	0.424879	0.437803	0.256866	0.484653	0.479806	0.360258	0.34895	0.378029	0.392569	0.350565	0.151858	0.163166	0.337641	0.0452342	0.0339257	0.0306947	0.0306947	0.408724	0.426494	0.478191	0.42811	0.898223	0.896607	0.899838	0.896607	0.899838	0.919225	0.896607	0.898223	0.901454	0.899838	0.899838	0.898223	0.899838	0.717286	0.893376	0.883683	0.883683	0.896607	0.907916
SEZO1H	0.82397	0.827715	0.82397	0.82397	0.82397	0.820225	0.310861	0.0524345	0.280899	0.464419	0.445693	0.325843	0.486891	0.490637	0.52809	0.520599	0.52809	0.535581	0.524345	0.187266	0.172285	0.370787	0.0561798	0.0524345	0.0486891	0.0524345	0.430712	0.464419	0.468165	0.449438	0.820225	0.820225	0.82397	0.820225	0.82397	0.82397	0.820225	0.827715	0.827715	0.820225	0.842697	0.820225	0.827715	0.614232	0.820225	0.808989	0.805243	0.808989	0.820225
SEZO66S	0.779264	0.784838	0.788183	0.782609	0.777035	0.784838	0.309922	0.0401338	0.216276	0.477146	0.461538	0.296544	0.476031	0.447046	0.487179	0.479376	0.479376	0.497213	0.486065	0.156076	0.150502	0.338907	0.0445931	0.0434783	0.0345596	0.0423634	0.467113	0.477146	0.48495	0.473802	0.781494	0.777035	0.77592	0.780379	0.779264	0.782609	0.781494	0.790412	0.782609	0.781494	0.795987	0.785953	0.782609	0.625418	0.768116	0.755853	0.748049	0.764771	0.784838
SEZO67S	0.766746	0.783493	0.787081	0.778708	0.77512	0.7811	0.303828	0.0430622	0.229665	0.48445	0.473684	0.294258	0.495215	0.460526	0.471292	0.471292	0.4689	0.496411	0.480861	0.149522	0.148325	0.330144	0.0406699	0.0442584	0.0334928	0.0430622	0.466507	0.489234	0.488038	0.47488	0.77512	0.769139	0.772727	0.777512	0.778708	0.7811	0.773923	0.785885	0.783493	0.7811	0.79067	0.782297	0.779904	0.630383	0.766746	0.757177	0.745215	0.761962	0.783493
[truncated: 82 more columns]

## Sheet: Table 1
	Table 1 Samples used in this study.
Japanese cultivar name	Species	Abbreviations of cultivar name in this study	Origin
赤蝦夷	Camellia. japonica cv. Akaezo	AEZO
浅香姫	C. japonica cv. Asaka-hime	Asaka	Niigata		風花とヒメサザンカ交雑 図鑑
紅卜半	C. japonica cv. Beniokuhan	BBOKU
紅太神楽	C. japonica cv. Beni-daikagura	BDKAG
卜半	C. japonica cv. Bokuhan	BOKU	Edo		図鑑
紅佗助	C. japonica cv. Beni-wabisuke	BWAB	Kanto		図鑑
太神楽	C. japonica cv. Daikagura	DKAG	Edo		図鑑
蝦夷錦	C. japonica cv. Ezonishiki	EZO	Edo
	C. japonica cv. Ezoshibori	EZO6H
ギガンテア	C. japonica cv. Gigantea	GIG
肥後羽衣	C. japonica cv. Higo-hagoromo	Higo	Kumamoto		図鑑
菱唐糸ー株１	C. japonica cv. Hishikaraito	HIS	Kansai		図鑑
初雁	C. japonica cv. Hatsukari	HKARI	Edo		図鑑
岩根絞	C. japonica cv. Iwaneshibori	IWA	Edo		図鑑
熊谷	C. japonica cv. Kumagai	KMA
加茂本阿弥	C. japonica cv. Kamohonnami	KMO	Kansai		図鑑
都鳥	C. japonica cv. Miyakodori	MIYA	Edo		図鑑
藻汐	C. japonica cv. Moshio	MOSI	Edo
軟風	C. japonica cv. Nanpu	NANP	Niigata	Hybrids of C. saluenensis Stapf ex Bean and C. lutchuensis T.Ito	サルウィンツバキとヒメサザンカの交雑種artificial hybrids of Cryptomeria japonica cv. Haara and C. japonica cv. Kumotooshi
沖の浪	C. japonica cv. Okinonami	OKI	Edo
乙女椿	C. japonica cv. Otome-tsubaki	OTTU	Edo	Related to Yukitsubaki	ユキツバキ系 図鑑
麗玉	C. japonica cv. Reigyoku	REI	Niigata	Selective breeding from Yukitsubaki	ユキツバキより選抜
白卜伴	C. japonica cv. Shiro-bokuhan	SBOKU	Aichi
白太神楽	C. japonica cv. Shiro-daikagura	SDKAG	Aichi
白蝦夷	C. japonica cv. Shiro-ezo	SEZO
雪月花	C. japonica cv. Setsugekka	Sgekka	Shizuoka
白菊	C. japonica cv. Shiragiku	SGK	Edo
春曙紅	C. japonica cv. Shunshoko	SHUN	Saitama
西王母	C. japonica cv. Seiobo	SOHBO	Ishikawa	Related to Yabutsubaki	ヤブツバキ系（アボック社）
草紙洗	C. japonica cv. Soshiarai	SOUS	Edo
玉霞	C. japonica cv. Tamagasumi	TGS	Aichi
玉の浦	C. japonica cv. Tamanoura	TMUR	Nagasaki	Selective breeding from Yabutsubaki	ヤブツバキより選抜 図鑑
太郎冠者	C. japonica cv. Tarokaja	TROU	Edo
百合椿	C. japonica cv. Yuritsubaki	Yurit	Kyoto
原種：ロゼフローラ	C. rosaeflora Hooker	ROZ	China		https://www.gene.affrc.go.jp/databases-plant_images_detail.php?plno=5660010053
ユキツバキ	C. rusticana	Yukitu
紅乙女	C. sasanqua cv. Beni-otome	BOTO	Kansai	Related to Kantsubaki	カンツバキ系 図鑑
丁字車	C. sasanqua cv. Choujiguruma	CHO	Kansai
犬張子	C. sasanqua cv. Inu-hariko	INU	Edo		図鑑
快童丸	C. sasanqua cv. Kaido-maru	KAI	Edo
手向山	C. x vernalis cv. Tamukeyama	CHOUZ	harusazannka
銀竜	C. x vernalis cv. Ginryu	GIN	harusazannka
ヒメサザンカ	C. lutchuensis	HIsaza
セッコウベニバナユチャ	C. chekiangoleosa	Sekch	China		http://gkzplant.sakura.ne.jp/mokuhon/syousai/sagyou/se/sekkoubenibanayucha.html ユチャはサザンカ仲間 中国浙江省由来
アッサムチャ	C. sinensis var. assamica	Assamu
チャノキ	C. sinensis	Chaki
チャ ほくめい	C. sinensis cv. Hokumei	Chahk
チャ フクミドリ	C. sinensis cv. Fukumidori	Chahuk
チャ むさしかおり	C. sinensis cv. Musashikaori	Chams

## Sheet: Table 2
Table 2 The pairwise comparison between Ezonishiki related cultivars and other cultivars.
sample	AEZO4H	AEZO52S	AEZO71S	AEZO75S	AEZO78S	AEZO90S	Asaka46S	Assamu37K	BBOKU77S	BDKAG102S	BDKAG103S	BOKU5H	BOTO74S	BOTO84S	BWAB115J	BWAB119J	BWAB2H	BWAB45S	BWAB60S	CHO24H	CHO99S	CHOUZ73S	Chahk21H	Chahuk20H	Chaki23H	Chams22H	DKAG129J	DKAG61S	DKAG69S	DKAG72S	EZO116J	EZO117J	EZO121J	EZO125J	EZO41S	EZO42S	EZO43S	EZO53S	EZO62S	EZO63S	EZO64S	EZO65S	EZO68S	EZO6H	EZO76S	EZO79S	EZO86S	EZO87S	EZO89S
AEZO4H	1	0.998106	0.998106	0.998106	1	0.998106	0.291667	0.0331439	0.174242	0.457386	0.447917	0.267045	0.485795	0.467803	0.413826	0.404356	0.409091	0.433712	0.403409	0.160038	0.144886	0.345644	0.0397727	0.0340909	0.0340909	0.0340909	0.446023	0.451705	0.466856	0.456439	0.999053	0.998106	0.998106	0.998106	0.998106	0.998106	0.998106	0.998106	0.998106	0.998106	0.998106	0.998106	0.998106	0.752841	0.979167	0.955492	0.958333	0.974432	0.998106
AEZO52S	0.997347	1	1	1	1	1	0.323607	0.0318302	0.230769	0.519894	0.506631	0.328912	0.567639	0.525199	0.445623	0.432361	0.448276	0.469496	0.437666	0.188329	0.190981	0.376658	0.0291777	0.0344828	0.0265252	0.0344828	0.496021	0.522546	0.538462	0.514589	0.997347	0.997347	0.997347	0.997347	1	1	0.997347	1	1	1	1	1	1	0.824934	1	1	0.994695	1	1
AEZO71S	0.988285	0.99787	1	0.992545	0.998935	0.99574	0.308839	0.0362087	0.176784	0.455804	0.443024	0.28754	0.504792	0.463259	0.41853	0.417465	0.410011	0.451544	0.423855	0.166134	0.15655	0.337593	0.0415335	0.0372737	0.029819	0.0372737	0.4377	0.460064	0.467519	0.452609	0.98935	0.98722	0.99148	0.99361	0.99361	0.998935	0.98935	0.99574	0.99787	0.998935	0.99574	0.996805	0.996805	0.752929	0.99361	0.981896	0.973376	0.979766	0.99787
AEZO75S	1	1	1	1	1	1	0.282332	0.0309654	0.173953	0.468124	0.454463	0.265027	0.490893	0.459927	0.408925	0.398907	0.398907	0.42714	0.40255	0.159381	0.147541	0.32969	0.0327869	0.0309654	0.0300546	0.0327869	0.453552	0.465392	0.470856	0.469035	1	1	1	1	1	1	1	1	1	1	1	1	1	0.763206	0.990893	0.979964	0.979964	0.989071	1
AEZO78S	0.894389	0.930693	0.932343	0.930693	1	0.910891	0.290429	0.0478548	0.214521	0.440594	0.440594	0.270627	0.491749	0.50495	0.40429	0.40264	0.429043	0.49835	0.425743	0.184818	0.20297	0.330033	0.0561056	0.0462046	0.0594059	0.039604	0.424092	0.519802	0.518152	0.458746	0.884488	0.886139	0.90099	0.89769	0.933993	0.968647	0.889439	0.919142	0.935644	0.962046	0.907591	0.924092	0.942244	0.717822	0.905941	0.89934	0.879538	0.892739	0.922442
AEZO90S	1	1	1	1	1	1	0.281712	0.0264591	0.163424	0.44358	0.428016	0.249027	0.476265	0.444358	0.402335	0.397665	0.395331	0.420233	0.397665	0.140078	0.127626	0.31284	0.0303502	0.0287938	0.0256809	0.0264591	0.428016	0.435798	0.444358	0.439689	1	1	1	1	1	1	1	1	1	1	1	1	1	0.751751	0.985992	0.974319	0.968093	0.978988	1
EZO116J	1	1	1	1	1	1	0.279654	0.0277056	0.157576	0.450216	0.439827	0.25368	0.464935	0.44329	0.406926	0.396537	0.397403	0.422511	0.397403	0.153247	0.136797	0.325541	0.0311688	0.0294372	0.0268398	0.0285714	0.442424	0.44329	0.456277	0.451948	1	1	1	1	1	1	1	1	1	1	1	1	1	0.769697	0.980087	0.958442	0.959307	0.977489	1
EZO117J	1	1	1	1	1	1	0.292487	0.0286225	0.168157	0.457066	0.442755	0.260286	0.484794	0.457066	0.418605	0.410555	0.411449	0.434705	0.411449	0.152057	0.139535	0.330054	0.0322004	0.0313059	0.0277281	0.029517	0.44186	0.448122	0.460644	0.456172	1	1	1	1	1	1	1	1	1	1	1	1	1	0.757603	0.985689	0.966905	0.963327	0.979428	1
EZO121J	0.998244	0.999122	0.999122	0.999122	0.999122	0.999122	0.280948	0.0280948	0.169447	0.451273	0.438982	0.267779	0.47849	0.456541	0.419666	0.410009	0.410009	0.434592	0.407375	0.143986	0.13345	0.33187	0.0316067	0.0298507	0.0280948	0.0289728	0.43986	0.449517	0.457419	0.453029	0.999122	1	1	1	0.998244	0.999122	0.998244	0.999122	0.999122	0.999122	0.999122	0.999122	0.999122	0.755926	0.984197	0.969271	0.95698	0.982441	0.999122
EZO125J	0.9965	0.99825	0.9965	0.997375	0.99825	0.997375	0.287839	0.0306212	0.165354	0.457568	0.444444	0.265092	0.490814	0.450569	0.416448	0.404199	0.405074	0.429571	0.403325	0.155731	0.140857	0.336833	0.0358705	0.032371	0.0306212	0.0314961	0.446194	0.452318	0.461942	0.458443	0.997375	0.99825	0.99825	1	0.9965	0.997375	0.9965	0.997375	0.999125	0.999125	0.99825	0.99825	0.997375	0.764654	0.979003	0.96238	0.965004	0.978128	0.9965
EZO41S	0.999036	1	1	1	1	1	0.284474	0.0318226	0.173578	0.459981	0.443587	0.281581	0.506268	0.461909	0.40405	0.399229	0.401157	0.427194	0.401157	0.158149	0.145612	0.331726	0.0356798	0.0327869	0.0298939	0.0337512	0.447445	0.455159	0.464802	0.459016	0.999036	0.999036	0.999036	0.999036	1	1	0.999036	1	1	1	1	1	1	0.761813	0.995178	0.982642	0.985535	0.9865	1
EZO42S	0.953964	0.996164	0.993606	0.975703	0.98977	0.975703	0.299233	0.0396419	0.203325	0.459079	0.448849	0.285166	0.494885	0.459079	0.404092	0.40665	0.397698	0.474425	0.428389	0.152174	0.152174	0.33376	0.0409207	0.0409207	0.0370844	0.0409207	0.441176	0.496164	0.488491	0.457801	0.957801	0.960358	0.970588	0.970588	0.983376	1	0.959079	0.996164	0.98977	0.991049	0.978261	0.98977	0.996164	0.735294	0.980818	0.968031	0.952685	0.969309	0.988491
EZO43S	1	1	1	1	1	1	0.296025	0.0366109	0.186192	0.468619	0.451883	0.283473	0.516736	0.478033	0.419456	0.415272	0.408996	0.442469	0.417364	0.161088	0.148536	0.344142	0.0376569	0.0376569	0.0313808	0.0387029	0.456067	0.461297	0.471757	0.470711	1	0.998954	0.998954	1	1	1	1	1	1	1	1	1	1	0.783473	0.992678	0.975941	0.979079	0.986402	1
EZO53S	0.979818	0.998991	0.998991	0.9889	0.998991	0.992936	0.308779	0.0403633	0.182644	0.462159	0.448032	0.282543	0.497477	0.452069	0.407669	0.414733	0.396569	0.45005	0.422805	0.17558	0.168517	0.344097	0.0474268	0.0443996	0.0363269	0.0443996	0.445005	0.475277	0.478305	0.46115	0.979818	0.978809	0.989909	0.990918	0.993946	0.998991	0.980827	1	0.997982	0.998991	0.991927	0.996973	0.997982	0.774975	0.981837	0.968718	0.961655	0.975782	0.997982
EZO62S	0.997701	1	0.998851	0.998851	1	0.998851	0.318391	0.0390805	0.17931	0.463218	0.448276	0.287356	0.505747	0.467816	0.42069	0.417241	0.411494	0.443678	0.418391	0.15977	0.152874	0.331034	0.0425287	0.0390805	0.0356322	0.0402299	0.454023	0.464368	0.468966	0.465517	0.996552	0.996552	0.996552	0.998851	0.998851	1	0.997701	0.998851	1	1	1	1	0.998851	0.768966	0.991954	0.98046	0.986207	0.986207	0.998851
EZO63S	0.98014	0.997664	0.997664	0.985981	0.995327	0.991822	0.304907	0.0443925	0.19743	0.452103	0.440421	0.279206	0.496495	0.470794	0.415888	0.421729	0.408879	0.459112	0.42757	0.161215	0.158879	0.330607	0.046729	0.046729	0.0350467	0.0478972	0.439252	0.46729	0.470794	0.452103	0.978972	0.978972	0.98715	0.985981	0.991822	0.997664	0.981308	0.994159	0.997664	1	0.991822	0.995327	0.995327	0.766355	0.98715	0.974299	0.966121	0.971963	0.997664
EZO64S	1	1	1	1	1	1	0.295992	0.032888	0.18705	0.483042	0.464543	0.29702	0.50668	0.471737	0.410072	0.40185	0.399794	0.432682	0.404933	0.161357	0.147996	0.347379	0.032888	0.0318602	0.0277492	0.0308325	0.466598	0.47482	0.479959	0.480987	1	0.998972	0.998972	1	1	1	1	1	1	1	1	1	1	0.774923	0.997945	0.97739	0.988695	0.988695	1
EZO65S	0.989163	0.995074	0.990148	0.990148	0.991133	0.990148	0.298522	0.035468	0.183251	0.479803	0.460099	0.291626	0.504433	0.463054	0.419704	0.415764	0.409852	0.444335	0.417734	0.161576	0.155665	0.343842	0.0364532	0.0344828	0.0325123	0.035468	0.466995	0.475862	0.483744	0.477833	0.988177	0.992118	0.988177	0.995074	0.989163	0.994089	0.988177	0.990148	0.996059	0.995074	0.993103	1	0.990148	0.759606	0.984236	0.97734	0.976355	0.980296	0.991133
EZO68S	0.997406	1	1	0.998703	1	1	0.315175	0.0505837	0.193256	0.477302	0.451362	0.284047	0.522698	0.470817	0.425422	0.424125	0.40856	0.453956	0.428016	0.180285	0.167315	0.332036	0.0544747	0.0518807	0.0376135	0.0531777	0.455253	0.476005	0.483787	0.478599	0.994812	0.990921	0.997406	0.996109	1	1	0.998703	1	1	1	1	1	1	0.776913	0.985733	0.979248	0.970169	0.981842	1
EZO6H	0.73156	0.733978	0.732769	0.732769	0.727932	0.732769	0.245466	0.0374849	0.200726	0.413543	0.40266	0.273277	0.429262	0.414752	0.390568	0.380895	0.38815	0.400242	0.379686	0.168077	0.153567	0.337364	0.0362757	0.0362757	0.0350665	0.0362757	0.407497	0.414752	0.425635	0.414752	0.732769	0.727932	0.729141	0.732769	0.733978	0.736397	0.729141	0.737606	0.73156	0.732769	0.743652	0.732769	0.73156	1	0.713422	0.697703	0.689238	0.71584	0.736397
EZO76S	0.986755	1	1	0.993377	1	0.993377	0.350993	0.0860927	0.350993	0.549669	0.503311	0.397351	0.615894	0.576159	0.483444	0.476821	0.483444	0.509934	0.496689	0.271523	0.225166	0.417219	0.0794702	0.0794702	0.0662252	0.0927152	0.483444	0.543046	0.556291	0.523179	0.980132	0.986755	0.993377	0.986755	1	0.993377	0.993377	1	1	1	1	1	1	0.794702	1	1	0.993377	1	0.993377
EZO79S	0.96732	0.990196	0.993464	0.980392	0.977124	0.98366	0.349673	0.0718954	0.29085	0.51634	0.473856	0.359477	0.539216	0.535948	0.418301	0.428105	0.424837	0.444444	0.464052	0.215686	0.166667	0.356209	0.0718954	0.0784314	0.0522876	0.0849673	0.464052	0.526144	0.51634	0.51634	0.960784	0.964052	0.970588	0.960784	0.98366	0.996732	0.990196	0.996732	0.996732	0.996732	1	0.996732	0.996732	0.75817	1	1	0.996732	1	0.980392
EZO86S	0.977273	0.982955	0.982955	0.977273	0.982955	0.971591	0.346591	0.0738636	0.261364	0.5625	0.511364	0.386364	0.630682	0.551136	0.465909	0.460227	0.460227	0.482955	0.471591	0.221591	0.204545	0.414773	0.0568182	0.0568182	0.0454545	0.0681818	0.5	0.528409	0.545455	0.522727	0.965909	0.965909	0.971591	0.965909	0.977273	0.977273	0.977273	0.982955	0.982955	0.977273	0.982955	0.982955	0.982955	0.818182	0.982955	0.982955	1	0.982955	0.971591
EZO87S	0.96875	0.979167	0.989583	0.979167	0.989583	0.96875	0.427083	0.114583	0.364583	0.625	0.572917	0.4375	0.635417	0.604167	0.53125	0.541667	0.520833	0.552083	0.552083	0.302083	0.260417	0.447917	0.09375	0.104167	0.0833333	0.114583	0.541667	0.604167	0.604167	0.614583	0.958333	0.958333	0.96875	0.958333	0.989583	0.989583	0.979167	0.989583	0.989583	0.989583	0.989583	1	0.989583	0.84375	0.989583	0.989583	0.989583	1	0.979167
EZO89S	0.99758	1	1	1	1	1	0.279492	0.0260133	0.15003	0.445856	0.437387	0.250454	0.456745	0.429522	0.405324	0.400484	0.398064	0.421658	0.401694	0.141561	0.128857	0.313975	0.0284332	0.0272232	0.0254083	0.0260133	0.436782	0.442831	0.453721	0.447066	0.998185	0.998185	0.99879	0.99879	0.999395	1	0.99758	0.999395	1	1	0.999395	1	1	0.744707	0.988506	0.965517	0.956443	0.969147	1
EZO94S	0.932099	0.95679	0.962963	0.95679	0.962963	0.950617	0.314815	0.0802469	0.358025	0.54321	0.518519	0.376543	0.561728	0.561728	0.493827	0.506173	0.493827	0.530864	0.524691	0.253086	0.228395	0.388889	0.0802469	0.0864198	0.0555556	0.111111	0.475309	0.549383	0.555556	0.537037	0.919753	0.938272	0.938272	0.925926	0.962963	0.95679	0.950617	0.962963	0.962963	0.962963	0.962963	0.962963	0.962963	0.783951	0.962963	0.962963	0.950617	0.962963	0.95679
EZO95S	0.974359	0.984392	0.984392	0.983278	0.985507	0.983278	0.285396	0.0278707	0.190635	0.453735	0.443701	0.261984	0.481605	0.460424	0.404682	0.397993	0.400223	0.440357	0.405797	0.140468	0.137124	0.324415	0.0289855	0.0267559	0.0245262	0.0267559	0.442586	0.457079	0.469342	0.45039	0.976589	0.976589	0.978818	0.979933	0.985507	0.989967	0.978818	0.982163	0.983278	0.984392	0.981048	0.983278	0.983278	0.750279	0.968785	0.955407	0.946488	0.9699	0.991081
EZO96S	0.996584	0.996584	0.996584	0.996584	0.996584	0.996584	0.279249	0.029035	0.16567	0.455167	0.442357	0.276687	0.487617	0.449189	0.407344	0.399658	0.401366	0.42357	0.401366	0.149445	0.138343	0.331341	0.029889	0.029035	0.028181	0.028181	0.443211	0.455167	0.46029	0.45602	0.996584	0.996584	0.996584	0.996584	0.996584	0.998292	0.996584	0.996584	0.996584	0.996584	0.996584	1	0.996584	0.751494	0.990606	0.976089	0.972673	0.982921	0.997438
EZO98S	0.914378	0.903069	0.9063	0.912763	0.969305	0.915994	0.260097	0.0306947	0.195477	0.424879	0.437803	0.256866	0.484653	0.479806	0.360258	0.34895	0.378029	0.392569	0.350565	0.151858	0.163166	0.337641	0.0452342	0.0339257	0.0306947	0.0306947	0.408724	0.426494	0.478191	0.42811	0.898223	0.896607	0.899838	0.896607	0.899838	0.919225	0.896607	0.898223	0.901454	0.899838	0.899838	0.898223	0.899838	0.717286	0.893376	0.883683	0.883683	0.896607	0.907916
SEZO1H	0.82397	0.827715	0.82397	0.82397	0.82397	0.820225	0.310861	0.0524345	0.280899	0.464419	0.445693	0.325843	0.486891	0.490637	0.52809	0.520599	0.52809	0.535581	0.524345	0.187266	0.172285	0.370787	0.0561798	0.0524345	0.0486891	0.0524345	0.430712	0.464419	0.468165	0.449438	0.820225	0.820225	0.82397	0.820225	0.82397	0.82397	0.820225	0.827715	0.827715	0.820225	0.842697	0.820225	0.827715	0.614232	0.820225	0.808989	0.805243	0.808989	0.820225
SEZO66S	0.779264	0.784838	0.788183	0.782609	0.777035	0.784838	0.309922	0.0401338	0.216276	0.477146	0.461538	0.296544	0.476031	0.447046	0.487179	0.479376	0.479376	0.497213	0.486065	0.156076	0.150502	0.338907	0.0445931	0.0434783	0.0345596	0.0423634	0.467113	0.477146	0.48495	0.473802	0.781494	0.777035	0.77592	0.780379	0.779264	0.782609	0.781494	0.790412	0.782609	0.781494	0.795987	0.785953	0.782609	0.625418	0.768116	0.755853	0.748049	0.764771	0.784838
SEZO67S	0.766746	0.783493	0.787081	0.778708	0.77512	0.7811	0.303828	0.0430622	0.229665	0.48445	0.473684	0.294258	0.495215	0.460526	0.471292	0.471292	0.4689	0.496411	0.480861	0.149522	0.148325	0.330144	0.0406699	0.0442584	0.0334928	0.0430622	0.466507	0.489234	0.488038	0.47488	0.77512	0.769139	0.772727	0.777512	0.778708	0.7811	0.773923	0.785885	0.783493	0.7811	0.79067	0.782297	0.779904	0.630383	0.766746	0.757177	0.745215	0.761962	0.783493
[truncated: 81 more columns]

## Sheet: Table S2  
Table S4 Detailed information of all samples in this study.
Sample names	Species	Place of collection	Collected date
SEZO1H	C. japonica cv. Shiroezo	Saitama Greenery Promotion Center	2019-04-02
BWAB2H	C. japonica cv. Beniwabisuke	Saitama Greenery Promotion Center	2019-04-02
TROU3H	C. japonica cv. Tarokaja	Saitama Greenery Promotion Center	2019-04-02
AEZO4H	C. japonica cv. Akaezo	Saitama Greenery Promotion Center	2019-04-02
BOKU5H	C. japonica cv. Beniwabisuke	Saitama Greenery Promotion Center	2019-04-02
EZO6H	C. japonica cv. Ezonishibori	Saitama Greenery Promotion Center	2019-04-02
HIS7H	C. japonica cv. Hishikaraito	Saitama Greenery Promotion Center	2019-04-02
HIS8H	C. japonica cv. Hishikaraito	Saitama Greenery Promotion Center	2019-04-03
IWA9H	C. japonica cv. Iwaneshibori	Saitama Greenery Promotion Center	2019-04-02
KMA10H	C. japonica cv. Kumagai	Saitama Greenery Promotion Center	2019-04-02
MIYA11H	C. japonica cv. Miyakodori	Saitama Greenery Promotion Center	2019-04-02
OKI12H	C. japonica cv. Okinonami	Saitama Greenery Promotion Center	2019-04-02
SGK13H	C. japonica cv. Shiragiku	Saitama Greenery Promotion Center	2019-04-02
SDKAG14H	C. japonica cv. Shirodaikagura	Saitama Greenery Promotion Center	2019-04-02
SHUN15H	C. japonica cv. Shunshoko	Saitama Greenery Promotion Center	2019-04-02
TGS16H	C. japonica cv. Tamagasumi	Saitama Greenery Promotion Center	2019-04-02
MOSI17H	C. japonica cv. Moshio	Saitama Greenery Promotion Center	2019-04-02
SOUS18H	C. japonica cv. Soshiarai	Saitama Greenery Promotion Center	2019-04-02
Yurit19H	C. japonica cv. Yuritsubaki	Saitama Greenery Promotion Center	2019-04-02
Chahuk20H	C. sinensis cv. Fukumidori	Saitama Greenery Promotion Center	2019-04-02
Chahk21H	C. sinensis cv. Hokumei	Saitama Greenery Promotion Center	2019-04-02
Chams22H	C. sinensis cv. Musashikaori	Saitama Greenery Promotion Center	2019-04-02
Chaki23H	C. sinensis	Saitama Greenery Promotion Center	2019-04-02
CHO24H	C. sasanqua cv. Choujiguruma	Saitama Greenery Promotion Center	2019-04-02
IWA25K	C. japonica cv. Iwaneshibori	Koishikawa Botanical Garden	2019-04-08
KMO26K	C. japonica cv. Kamohonami	Koishikawa Botanical Garden	2019-04-08
MOSI27K	C. japonica cv. Moshio	Koishikawa Botanical Garden	2019-04-08
SHUN28K	C. japonica cv. Shunshoko	Koishikawa Botanical Garden	2019-04-08
TROU29K	C. japonica cv. Tarokaja	Koishikawa Botanical Garden	2019-04-08
TROU30K	C. japonica cv. Tarokaja	Koishikawa Botanical Garden	2019-04-08
Sgekka32K	C. japonica cv. Setsugekka	Koishikawa Botanical Garden	2019-04-08
GIN33K	Camellia x vernalis cv. Ginryu	Koishikawa Botanical Garden	2019-04-08
Sekch34K	C. chekiangoleosa	Koishikawa Botanical Garden	2019-04-08
Yukitu35K	C. japonica subsp. Rusticana	Koishikawa Botanical Garden	2019-04-08
HIsaza36K	C. lutchuensis	Koishikawa Botanical Garden	2019-04-08
Assamu37K	C. sinensis var. assamica	Koishikawa Botanical Garden	2019-04-08
GIG38K	C. japonica cv. Gigantea	Koishikawa Botanical Garden	2019-04-08
KMO39H	C. japonica cv. Kamohonami	Saitama Greenery Promotion Center	2019-04-02
IWA40H	C. japonica cv. Iwaneshibori	Saitama Greenery Promotion Center	2019-04-02
EZO41S	C. japonica cv. Ezonishiki	Musashi-Kyuryo National Government Park	2019-05-22
EZO42S	C. japonica cv. Ezonishiki	Musashi-Kyuryo National Government Park	2019-05-22
EZO43S	C. japonica cv. Ezonishiki	Musashi-Kyuryo National Government Park	2019-05-22
HKARI44S	C. japonica cv. Hatsukari	Musashi-Kyuryo National Government Park	2019-05-22
BWAB45S	C. japonica cv. Beniwabisuke	Musashi-Kyuryo National Government Park	2019-05-22
Asaka46S	C. japonica cv. Asakahime	Musashi-Kyuryo National Government Park	2019-05-22
MOSI47S	C. japonica cv. Moshio	Musashi-Kyuryo National Government Park	2019-05-22
SGK48S	C. japonica cv. Shiragiku	Musashi-Kyuryo National Government Park	2019-05-22
KMA49S	C. japonica cv. Kumagai	Musashi-Kyuryo National Government Park	2019-05-22
MOSI50S	C. japonica cv. Moshio	Musashi-Kyuryo National Government Park	2019-05-22
INU51S	C. sasanqua cv. Inuhariko	Musashi-Kyuryo National Government Park	2019-05-22
AEZO52S	C. japonica cv. Akaezo	Musashi-Kyuryo National Government Park	2019-05-22
EZO53S	C. japonica cv. Ezonishiki	Musashi-Kyuryo National Government Park	2019-05-22
KAI54S	C. sasanqua cv. Kaidomaru	Musashi-Kyuryo National Government Park	2019-05-22
SHUN55S	C. japonica cv. Shunshoko	Musashi-Kyuryo National Government Park	2019-05-22
SDKAG56S	C. japonica cv. Shirodaikagura	Musashi-Kyuryo National Government Park	2019-05-22
SGK58S	C. japonica cv. Shiragiku	Musashi-Kyuryo National Government Park	2019-05-22
SHUN59S	C. japonica cv. Shunshoko	Musashi-Kyuryo National Government Park	2019-05-22
BWAB60S	C. japonica cv. Beniwabisuke	Musashi-Kyuryo National Government Park	2019-05-22
DKAG61S	C. japonica cv. Daikagura	Musashi-Kyuryo National Government Park	2019-05-22
EZO62S	C. japonica cv. Ezonishiki	Musashi-Kyuryo National Government Park	2019-05-22
EZO63S	C. japonica cv. Ezonishiki	Musashi-Kyuryo National Government Park	2019-05-22
EZO64S	C. japonica cv. Ezonishiki	Musashi-Kyuryo National Government Park	2019-05-22
EZO65S	C. japonica cv. Ezonishiki	Musashi-Kyuryo National Government Park	2019-05-22
SEZO66S	C. japonica cv. Shiroezo	Musashi-Kyuryo National Government Park	2019-05-22
SEZO67S	C. japonica cv. Shiroezo	Musashi-Kyuryo National Government Park	2019-05-22
EZO68S	C. japonica cv. Ezonishiki	Musashi-Kyuryo National Government Park	2019-05-22
DKAG69S	C. japonica cv. Daikagura	Musashi-Kyuryo National Government Park	2019-05-22
TGS70S	C. japonica cv. Tamagasumi	Musashi-Kyuryo National Government Park	2019-05-22
AEZO71S	C. japonica cv. Akaezo	Musashi-Kyuryo National Government Park	2019-05-22
DKAG72S	C. japonica cv. Daikagura	Musashi-Kyuryo National Government Park	2019-05-22
BOTO74S	C. sasanqua cv. Kohotome	Musashi-Kyuryo National Government Park	2019-05-22
AEZO75S	C. japonica cv. Akaezo	Musashi-Kyuryo National Government Park	2019-05-22
EZO76S	C. japonica cv. Ezonishiki	Musashi-Kyuryo National Government Park	2019-05-22
AEZO78S	C. japonica cv. Akaezo	Musashi-Kyuryo National Government Park	2019-05-22
EZO79S	C. japonica cv. Ezonishiki	Musashi-Kyuryo National Government Park	2019-05-22
BOTO84S	C. sasanqua cv. Kohotome	Musashi-Kyuryo National Government Park	2019-05-22
REI85S	C. japonica cv. Reigyoku	Musashi-Kyuryo National Government Park	2019-05-22
EZO86S	C. japonica cv. Ezonishiki	Musashi-Kyuryo National Government Park	2019-05-22
EZO87S	C. japonica cv. Ezonishiki	Musashi-Kyuryo National Government Park	2019-05-22
EZO89S	C. japonica cv. Ezonishiki	Musashi-Kyuryo National Government Park	2019-05-22
AEZO90S	C. japonica cv. Akaezo	Musashi-Kyuryo National Government Park	2019-05-22
TROU93S	C. japonica cv. Tarokaja	Musashi-Kyuryo National Government Park	2019-05-22
EZO94S	C. japonica cv. Ezonishiki	Musashi-Kyuryo National Government Park	2019-05-22
EZO95S	C. japonica cv. Ezonishiki	Musashi-Kyuryo National Government Park	2019-05-22
EZO96S	C. japonica cv. Ezonishiki	Musashi-Kyuryo National Government Park	2019-05-22
INU97S	C. sasanqua cv. Inuhariko	Musashi-Kyuryo National Government Park	2019-05-22
EZO98S	C. japonica cv. Ezonishiki	Musashi-Kyuryo National Government Park	2019-05-22
CHO99S	C. sasanqua cv. Choujiguruma	Musashi-Kyuryo National Government Park	2019-05-22
KAI100S	C. sasanqua cv. Kaidomaru	Musashi-Kyuryo National Government Park	2019-05-22
SGK101S	C. japonica cv. Shiragiku	Musashi-Kyuryo National Government Park	2019-05-22
BDKAG102S	C. japonica cv. Benidaikagura	Musashi-Kyuryo National Government Park	2019-05-22
BDKAG103S	C. japonica cv. Benidaikagura	Musashi-Kyuryo National Government Park	2019-05-22
NANP104S	C. japonica cv. Nanpu	Musashi-Kyuryo National Government Park	2019-05-22
NANP105S	C. japonica cv. Nanpu	Musashi-Kyuryo National Government Park	2019-05-22
NANP106S	C. japonica cv. Nanpu	Musashi-Kyuryo National Government Park	2019-05-22
HKARI107S	C. japonica cv. Hatsukari	Musashi-Kyuryo National Government Park	2019-05-22
SOUS108S	C. japonica cv. Soshiarai	Musashi-Kyuryo National Government Park	2019-05-22
ROZ109S	C. Rosiflora	Musashi-Kyuryo National Government Park	2019-05-22
SGK110J	C. japonica cv. Shiragiku	Jindai Botanical Garden	2019-05-27
IWA111J	C. japonica cv. Iwaneshibori	Jindai Botanical Garden	2019-05-27
SBOKU112J	C. japonica cv. Shirobokuhan	Jindai Botanical Garden	2019-05-27
SOUS113J	C. japonica cv. Soshiarai	Jindai Botanical Garden	2019-05-27
KMA114J	C. japonica cv. Kumagai	Jindai Botanical Garden	2019-05-27
BWAB115J	C. japonica cv. Beniwabisuke	Jindai Botanical Garden	2019-05-27
EZO116J	C. japonica cv. Ezonishiki	Jindai Botanical Garden	2019-05-27
EZO117J	C. japonica cv. Ezonishiki	Jindai Botanical Garden	2019-05-27
TROU118J	C. japonica cv. Tarokaja	Jindai Botanical Garden	2019-05-27
BWAB119J	C. japonica cv. Beniwabisuke	Jindai Botanical Garden	2019-05-27
SBOKU120J	C. japonica cv. Shirobokuhan	Jindai Botanical Garden	2019-05-27
EZO121J	C. japonica cv. Ezonishiki	Jindai Botanical Garden	2019-05-27
OKI122J	C. japonica cv. Okinonami	Jindai Botanical Garden	2019-05-27
OTTU123J	C. japonica cv. Otometsubaki	Jindai Botanical Garden	2019-05-27
Yurit124J	C. japonica cv. Yuritsubaki	Jindai Botanical Garden	2019-05-27
EZO125J	C. japonica cv. Ezonishiki	Jindai Botanical Garden	2019-05-27
SOUS126J	C. japonica cv. Soshiarai	Jindai Botanical Garden	2019-05-27
OTTU127J	C. japonica cv. Otometsubaki	Jindai Botanical Garden	2019-05-27
KMO128J	C. japonica cv. Kamohonami	Jindai Botanical Garden	2019-05-27
DKAG129J	C. japonica cv. Daikagura	Jindai Botanical Garden	2019-05-27
TGS130J	C. japonica cv. Tamagasumi	Jindai Botanical Garden	2019-05-27
TMUR131J	C. japonica cv. Tamanoura	Jindai Botanical Garden	2019-05-27
TMUR132J	C. japonica cv. Tamanoura	Jindai Botanical Garden	2019-05-27
MIYA133J	C. japonica cv. Miyakodori	Jindai Botanical Garden	2019-05-27
