# Supplementary material for: Discrimination of Camellia cultivars using iD-NA analysis
Source: Sci Rep. 2023 Oct 17;13:17674. doi: 10.1038/s41598-023-44404-z (PMC10582245; doi:10.1038/s41598-023-44404-z)
Supplement: Supplementary file 7 — Supplementary Table S5. [file 41598_2023_44404_MOESM7_ESM.xlsx]

## Sheet: 1
Table S5 Identified SNPs generated by Stacks in Phylip format.
Sample names	Link to the photograph (accessed on June 15, 2023)	Petal color	Floral shape and other flower characteristics	SNPs specified as fixed within
AEZO4H		Red	Double-petal flower ( number of petals is more than 8)	NGGAGCGNNNNNNNNTAGACAGGNNNNCGTCTGTTCTCNNNNCCTTCCCCNAAGCNNNNNNNNNNNGCNCCNNNGNCGCCCGGCGGAATGCCCTATGACACGTGTNNACGTCCCNNNNNNNNNGNAACTTGCNTNNNNGCCNNNNNCCCCCGNCGGCCCCCAGTGANNGNNCNCGTCCAAGCNNNNNNNNTNNGGTGTCGTCCCNNNANNNTGCACCACTTTCTCAANNNNTCCCNNNNNNCCANNNCTACCCNNAGGGGCGTANGGACCGTGNNAACTCAAGTGGTNNGTGGGCGAGNCNNNNCGCCTGACCNNGCNATCAATCNNCACGATGGGGCCGGGCCCTCCAATGTGGGTGGTCCGGTCGTCATGCTCTCGCGCCNTNNNNGNNNNNCATGN…
AEZO71S		Red	Double-petal flower ( number of petals is more than 8)	AGGAGCGNNNNNNNNTNNNCNGGNNNNCGTCTGTTCTCNNNNCCTTNCNCNAAGCGGCCGCTACANGCNCCCCTGNCNNCCGGCNNNNTGCCCTATGACACNNNTNNACGTCCCNNNNNNNNNGNANCTTGCATGNNNGCCNNCCTCCCNCGNCGGCCCCCAGTGANNGNNCNCGTCCAAGCNNNNNNNNTNNGGTGTCGTCCCNNNANNNTGNATCACTTTCTCAANNNNTCCCNNNNNNCCATCCNTACCCNNNNNGGCGTANGGACCNNNNNAACTCAANTNNTTNGTGNGCGNGNNNNNNNGNCTGACCNNNNNNTCAANNNNNNCGATGGNNNCGNGCCCTNNNNTGTNGNNNGNNCNNNNGTCATGCTCNNNNGCCNTNNNNNNNNNNNNTNN…
AEZO90S		Red	Double-petal flower ( number of petals is more than 8)	GGGAGCGNNNNNNNNTNNNCNGGGAGACGTCTGTTCTCNNNNNNNTNCNCNAANCNNNNNNNNNNNGCGCCCATGNNNNCCGGNNNNNTGCCCTATGACACGTGTNNACGTCCCNNNNNNNNNGNAACTTGCATNCGCGCCNNCCTNCCCCGNCGGCCCCCAGTGANNGNNCNCGTCNAAGCNNNNNNNNTNNGGTGTCGTCCCNNNANTNTGCANCACTTTCTCAANNNNTCCCNNNNNNCCATCCCTACCCNNNNNGGCGTANGGACCNNNTCNACTCAANTNNTNNGTGGGCGNGTNNNNNNGNNTGACCNNGCNNNCNNNNNNNANGATGGGGNCNGNNCNNCNNNTGTGGNNNGTCCNNNNNTCATGCTCNNNNNCCNTNNNNNNNNNNNATNN…
Asaka46S		Pink	Single flower (number of petals is up to 8)	NNNNNCGNNNNNNNNTNNNNNNNNNNNCNTCNNNCCNNNNNNNNNTNNNCGGNNNNNNNNNNNNNNACACNNNCGNCNNNNGNNNNNNNNNNNNNNNANNCNNNNNNNTNNNCCNNNNNGGAGGNNNNNNNNNNGNNNNNNNNNNNNNNNCGGNNNCCCCCNNTGACCANNCNCGTCNACGCNNNNNNNNNNNNGTNTNNNNCCNNNANTNNNNNNNNNTTTCTCNNCGCNNNNCNNNNNNNNATCCNNNNNNGGNNNGGCNNNNNNNCCGGGNNANCTNNAGNNNNTNNNNNGCNNGNCNNNNNNNNNNNNNNNGNNNNTNNNNNNNNCNANNNNNNNNNNNNNNNNNNNNNNNNNNGNNNNNNNNTNNNNNTCNNNNNNNNCTGGGNTGGGTNNNNG…
Assamu37K		White	7–9 petals	NNNNNNNGCGGCGGGNNNNNNNNNNNNNNNNNNNNNNNNNNNNNNTNNNNGNNNNGACTCCTACTGNNGNNNNNNNNNNNNNNNNNNNNNNNNNNNNNNNNNNNNNNNNNNNNNNNNNNNNNNNNNNNNNNNNNNNNNNNNNNNNNNNNNNNNNNNNNNNANNNGNNNNNNGNNNNNNNNNTNNNNNNNNNNNNNNNNNNNNNNNNNNNNNNNNANNNNNNNNNGNNNNNNNNNNNNNNNNNNACCCNNNNNNNNNNNNNNNNNNAGNNNNNNNNNNNNNNANNNNNNNNNNNGCNNNNNNNNNNNNNNNNNNNNNNNNNNNNNNNNNNNNNNNNGANNNNNNNCNNNNNNNNNNNNNNNNNNNNNNNNANNNNNNNNNNNNNNTGGGNTGGGCNNNNG…
BDKAG102S		Red	Peony form with notched, wavy, and recurved petals	NGGANNGNNNNNNNNTGGNNNGGNNNNCGTNTNNCCNNNNNNNNNTCCNCNNNGCNNNNNNNNNNNGNNNNNNNNNCGCNNGGCNNAANNNNNNNNNNNNNGTGNNNNNGTCNNNNNNCGGAGGNNNCNTNNNNGCGCNCNNNCCTCNNCCGGNGNNCNNNNGNGNNNNNNCANGTNCNCGCNNAGGCGGNNNAGTGTNNNNTNNNNNGNNNNCNNNNNNNNNTCNNNNNNTNNNNNNNNNNNANNNNNNNNNNNNNNNGNNNNCGGNCCNNNNNCANNCNAGNNNTTNGNGNNCNNANNNNNNNGNNNGGCNGGNNNNNNNNNNNNNNCNNNNNGGCNGNNNCCTNNNNNNNNNNNNNNNNNGNNNTNNNNNNNNNNNGNNNNNNNNNTGGGCCANNG…
BDKAG103S		Red	Peony form with notched, wavy, and recurved petals	NGGANNGNNNNNNNNTGGNNNGGNNNNCGTCCNNCCNNNNNNNNNTCCNCNNCNCNNNNNNNNNNNGNNNNNNNGNCNNNNGGCNNAANNNCCTATGNNNCGTGNNNNCGTCNNNNAANNNNNNNNACNTNNNNNNNNNCNNNNNNCNNCCGGNGNCCNNNNNNGNNNNNNCNNGTCCNCGCNNNNNNNNNCCAGTNNNNNCTCNNNNGNNNNCANNNNNNNNTCNNNNNNTNNCNNNNNNNNANNNNNNNNNNNNNNNGNNNNNGGNNNNNNNNNANNCNAGNNGTTNGNGGNCNNNNNNNNNNGNNNGGCNGGNNNNNNNNNNNNNNNNNNNNGGNNNNNNCCTNNNNNNNNANNNGTCNNGNNNTCNNNNTCNNNNGNNNNTGGGNTGGGCNACNG…
BOKU5H	https://www.tokyo-park.or.jp/jindai/flora/detail/f_256.html	Red	Semi-double flower with peony form	NNNNNNGNNNNNNNNTNNNNNGAGAAGCGTCNGCCCTNNNNNNNNTNNNNANNNNGGCCGCTACAANNNNNCNNGNNGCNNNGNNNNNTNCNNNNNNNCGNGCGNNNNCGNNNNNTNNNNNNNGNNNCNTACNNNCGCNNNNNNNNNNNNNNNCGNCNNNCNNNGANNNNNCNCNTNCNAGCNNNNNNNNNNNNNNGNNNNNNCNNNNNTGNNNANNNNNNNNNCNNNNNNNCCNNNNNNNNCACTCNNNNNNNNNNNNNNNNNCGGACCNNNNNNNCTCNAGTGNNNAGNNNGNAGGNNNNNNNGNNNNNNNNNNNTNTNNNNNNNCNCNNNNNNNNCGNGCCNNNNNNNNNGGNNNNCTNTNNNNNNACGCNNNNNNNNNNNNNNNGTGGGCCNCCN…
BOTO74S	https://www.pref.saitama.lg.jp/hana-midori/tenji/kensaku/sa-to/tsu/98-2117-1192.html	Dark pink	Formal double flower	NGGANNGNNNNNNNNTNNNNNGANNNNCNTNNNNCNNNNNNNNNNTCGNCNNAGCNNNNNNNNNNNGCNNNNNNNNNNNCCNGCGCAANNNNNNNNNNCGCGTGNNNNNGNNNNNNNNCGGAGGNNNNNNNNAANNNNGNNNNCCTNNNNCGNNGNNCCCNNNNGANNNNNCNNGTNCAAGNNNNNNNNNNNNNGTNNNNNCCCNNNNGNNTNNNNTNNNNNNNCNNNNNNNNNCNNNNNNNCANNNNTNNNNGGATGNGNNNNCGGACCATGTCNNNNNNAGTNGNNNNNNNNNNGANNGTAANNTNNGGCNNNNNNNNCAANNNNNNCGNNNNNNNCGNNNNNNNNNNNNNNGNNNGCCNGNNNNNCNNNNTCNNNNNNNNNNNNNNNNNNNNANNG…
BOTO84S	https://www.pref.saitama.lg.jp/hana-midori/tenji/kensaku/sa-to/tsu/98-2117-1192.html	Dark pink	Formal double flower	NNNNNNGACGCCAGGNNNNCNGAGANNCGTNTNNCNNNNNNNNNNTCGCCNNAGCNNNNNNNNNNNNNNNNNNNNNNNNCCNGNNNNNNNGNNNNNNNCGCGTGNNNNCGNNNNNNNNCGGAAGNANNNNNNNANNNNGNNNNNNNNNNNCGGNGNCCCCNNGNGANNNNNCNNGTNCAAGNNNNNNNNNNCCNGTNNNNNNNNNNNNGTNTNCNNNNNTTTTNCNNNNNNNNNCNNNNNNNCANNNNTNNNNNNATGNGNNNNCGGACCNNNTCNNNNCNAGTGGTNNNNNGNCNGANNNNNNNGNNNGGCNNNGNNNNCNNTCNNCNCNNNNGNNNCNNNNNCTNNNNNNNGGNNNGNNNGNNNTNCANNNNNNNNNNNNNCNNNNNTGGGCCNNNN…
BWAB119J	https://www.pref.saitama.lg.jp/hana-midori/tenji/kensaku/sa-to/tsu/912-21-16-238.html	From red to pink	Single flower	NGGAGNGNNNNNNNNTNNNTNNNGAGACGTCTNNNNNNNNNNNNNTCCNCNNAGNNNNNNNNNNNNGNGCNNNNGNNGCNNGGCNNNNTGNNNNNNNANNCNNNNNNNCGNNCCATNNCGGAGGNNNNNTNNGNNCGCNNNNNNNNNCTNNNNCNNNNCTCNGTGACAGNNCNNGTCNAAGNNNNNNNNNANNGNNNNNNNNCCNNNANTNNNNNTNCCNNNCNCNNNNNNNNNNNNNNNNNCANNNCNACNNGGNNNNACNNNNGANCGGTANNANNNCAANTNNTNNNNGNNCNNNNCNNNNNNNCNGATNNNNNTNTCNNNNNNCACGNNNNNNNCNNGTNCTNNNNTGTNGNNNGNNCNNNNNTCNNNNNNNNNNACTNNNNNNGCGGGCNNNCN…
BWAB2H	https://www.pref.saitama.lg.jp/hana-midori/tenji/kensaku/sa-to/tsu/912-21-16-238.html	From red to pink	Single flower	NGNNGNGNNNNNNNNTNNNNANNNNNNCGTCNNNNNNNNNNNNNNTCCNCNANGNNNNNNNNNNNNGNNCNNNNGNNNNNNGGCGCAATNNNNNNNNANNCNNNNNNNCGNNCCATNNNNNNNGNNANNTNNGNNNNNNNNNNNNNNCTNNNNCNNNNCTCNGTGANNGNNCNNGTNNAAGNNNNNNNNNANNGNNNTNNNNCCNNNANTNNNCATNCCNNNCNCNNNNNNNNNNNNNNNNNCANNNCNACNNNNNNNGACNNNNGANCGGTANNANNNCAAGTNNTNNNNNNNCNANNNNNNNNNNCNGATNNNNCTNTCAGNNNNCACGNNNNNNCCNNNNNCTNNNNTGTNGNNNNNNCNNNNNTCANNNTCNNNNACTNNTGGGNCGGGCNACNG…
BWAB45S	https://www.pref.saitama.lg.jp/hana-midori/tenji/kensaku/sa-to/tsu/912-21-16-238.html	From red to pink	Single flower	NGGAGNGNNNNNNNNTNNNTANNNNNNCGTCNNNNNNNNNNNNNNTCCNCNAAGNNNNNNNNNNNNGNNCNNNNGNNNNNNGGCNNNNTNNNNNNNNANNCNNNNNNNCGNNCCATNNNNNNNGNNNNNTNNGNNNNNGNNNNNNNNCTNNNNCNNNNCTNNGTGACAGNNCANGTCNAAGNCTNNNNNNANNGNNNTNNNNCCNNNANTNNNCNNNCCNNNCNCNNNNNNNNNTNNNNNNNCATCCCNACNNNNNNNGACNNNNGANCGGTANNNNNTCAAGTGNTNNNNNNNCNNGNNNNNNNGNNNGATNNNNNTNTCNNNNNNCACGNNNNNNNCNNNNNCTNNNNTGTNNNNNGNNCNNNNNTNANNNTCNNNNACTNNTGGGNCGGGCNNNNN…
CHO24H	https://www.pref.saitama.lg.jp/hana-midori/tenji/kensaku/sa-to/sa/912-21-17-279.html	Light pink	Semi-double flower with peony form	NAAGNNGGCGCCGGGTAAANGNNNNNNTTNNNNNNNANAAAGNNNTNNNNGNNNNGGCCGCTATAGNNNTNNNNNTNNNNNNNNNNNNNNCNNNNNNANNNNNNCTCNCNTTNNNNGGCGGAGNNNNNNNNNNNNCGCNCNCACCTNNNNNNGNNNNTNNNNNNGNNNNCTCNNNNNNNNNNNNNNNNNNNCCNNNNTNGTGNNAAANNTNTNNNNNNNNNNNNCNNNNNNNNNNNNNNNNNNNNNNNNCCCTNNNNNNGNNNNNGGNNNNNNNNNANNNNANNNNTNNNNNNNCNNNNNGCAGNGNCNNNNNAGGNNNNNNNNNNNNNNGNNNNNNNNNNNNNNNNCATNNNNGNNNNNNNGNCNNNNNNNNNNNNNNNNNGNNNNNNTGGGCNNNNN…
CHO99S	https://www.pref.saitama.lg.jp/hana-midori/tenji/kensaku/sa-to/sa/912-21-17-279.html	Light pink	Semi-double flower with peony form	NAAGNCGNNNNNNNNTAAANNNNNNNNTTNNNNNNNANNNNNNNNTNNNNNNNNNNNNNNNNNNNNNNNNNNNCNTNNNNNNACGGAANNCCCTATGANNNNNNCTCNNNTTNNNNNNNNNNNNGNNNNNNNNNNNNNNCNNNNNNNNNTNNGNNNNNNNNNNNGNNNNCTCNNNNANNAANNNNNNNNNNCCNNNNNNGTGNNAAANNTNTNNGNNNNNNNNNCNNCGCGNNNNNNNNNNNNNNNNNNCCCTNNNNNNGNNNNNGGNNNNNNNNNANNNNANNNNNNANNNNNCNNNNNGCAGNNNCNNNNNAGNNNNNNNNNNNNNNCNNNNNNNNNNNNNNNNNNNNNNNNNNNNNNNNNNCNNNNNNNNNNNNNNNNNGNNNNNGTGGACNNNNN…
Chahk21H	https://www.pref.saitama.lg.jp/hana-midori/tenji/kensaku/sa-to/chi/91-2116-1432.html	White	5–8 petals	NNNNNNNNNNNNNNNANNNNANNNNNNNNNTNNNNNNNTAAGNNNCNNNNNNNNNGGCCGCTACAGNNNNNNNNNNNNNCTNNNNNNNNNNNNNNNNANNNNNNNNNNNNNNNNACNNNNNNNNNNNNNNNNNNNNNNNNNNNNNNNNNNNNNNNNNCNNNNNNGNNNNNNGNNNNNNNNNTNNNNNNNNNNNNNNGANNNNNNNNNNNCNCNNANNNNNNNNNNNNNNNNNNNNNNNNNNNNACCCNNNNNNNNNNNNNNNNNNAGNNNNNNNNNNNNNNGNNNNNNNNNNNNNNNNNNACAANNNNNNNNNNNNNNNNNNNCCNNNNNNNNNNGANNNNNNNNNNNNNNNNNNNNNNNNNNNNNNNNNNNNNNNNNNNNNNNTGGGNTAGGCCNNNN…
Chahuk20H	https://www.pref.saitama.lg.jp/hana-midori/tenji/kensaku/sa-to/chi/91-2116-1431.html	White		NNNNNNNNNNNNNNNANNNNNNNNNNNNNNTNNNNNNNNNNNNNNCNNNNNNNNNGGCCGCTACAGNNNNNNNNNNNNNCTNNNNNNNNNNNNNNNNNNNNNNNNNNNNNNNNNNNNNNNNNNNNNNNNNNNNNNNNNNNNNNNNNNNNNNNNNNNNCNNNNNNGNCANNNGNNNNNNNNNTNNNNNNNNNNNNNNGANNNNNNNNNNNCNNNNANNNNNNNNNGNNGGCTNNNNNNNNNNNNNNNNNNNNNNNNGGGNNNNNNNAGNTGNNNNNNNNNNNGNNNNNNNNNNNNTNNNNNACAANNNNNNNNNNNNNNNNNNNCCNNNNTNNNNNGANNNNNNNNNNNNNNNNNNNNNNNNNNNNNNNNANNNNNNNNNNNNNNTGGGNTAGGCNNNNN…
Chaki23H	https://www.pref.saitama.lg.jp/hana-midori/tenji/kensaku/sa-to/chi/912-21-17-217.html	White	5–8 petals	NNNNNNNNNNNNNNNANNNNNNNNNNNNNNCNNNNNNNNNNNNNNCNNNNNNNNNNNNNNNNNNNNNNNNNNNNNNNNNCTNNNNNNNNNNNNNNNNNNNNNNNNNNNNNNNNNNNNNNNNNNNNNNNNNNNNNNNNNNNNNNNNNNNNNNNNNNNNCNNNNNNGNCANNNGNNNNNNNNNTNNNNNNNNNNNNNNGANNNNNNNNNNNNNNNTNNNNNNNNNNGNNGGCTNNNNNNNNNNNNANNNNNNNNNAGNNNNNNNNNNAGNNNNNNNNNNNNNNGNNNNNNNNNNNNNNNNNNACAANNNNNNNNNNNNNNNNNNNNNNNNNTNNNNNGANNNNNNNNNNNNNNNNNNNNNNNNNNNNNNNNANNNNNNNNNNNNNNTGGGNNNNNNNNNNN…
Chams22H	https://www.pref.saitama.lg.jp/hana-midori/tenji/kensaku/sa-to/chi/91-2116-1434.html	White	5–8 petals	NNNNNNNGCGCCGGGANNNNNNNNNNNNNNNNNNNNNNNNNNNNNCNNNNNNNNNNNNNNNNNNNNNNNNNNNNNNNNNNNNNNNNNNNNNNNNNNNNNNNNNNNNNNNNNNNNNNNNNNNNNNNNNNNNNNNNNNNNNNNNNNNNNNNNNNNNNNNCNNNNNNGNCANNNGNNNNNNNNNTNNNNNNNNNNNNNNGANNNNNNNNNNNNNCNTNNNNNNNNNNGNNNNNNCNNNNNNNNNNNNNNNNNNNNNNNNNNNNNNNNNAGNTGNNNNNNNNNNNGNNNNNNNNNNNNTNNNCNACAANGNNNNNNNNNNNNNNNNNNNNNNNTNNNNNGANNNNNNNNNNNNNNNNNNNNNNNNNNNNNNNNANNNNNNNNNNNNNNNNNNNTAGGCNNNNG…
DKAG129J	https://www.americancamellias.com/care-culture-resources/camellia-encyclopedia/camellias-beginning -with-d/daikagura#:~:text=%27Daikagura%27%2means%2%22Great%2Sacred%2Dance%22%2C %2This%2japonica%2originated,it%2is%2more%2nearly%2white%2with%2moired%2pink.	A spotted pattern of red and white	Peony form with notched, wavy, and recurved petals	NGGANNGNNNNNNNNTGGNNAGGNNNNCGTNNNNCCNNNNNNNNNTCCNCNNNGCGGCCGCTACAGGNNNNNNNGNCNNNNGGNGGAATGNCCTATGNNNCGTGNNNNNGTCNNNNNNNNNNNGNNNCNTNNNAGNNNNCNNNNNNNNNCCGGNGNNCNNNNNNGNNNNNNCACGTCCNCGCNNNNNNNNNCCNGTGNNNNNTCNNNNGNNNNCANNNNNNNNTCNNNNNNTNNNNNNNNNCCANNNNNNNNNNNNNNNGNNNNCGGNNNNNNNNCANNCNAGNNNTTNNNGGNCNNNNNNNNNCGNNNGGCNGGNNNNNNNNNNTTNNNNNNNNGGNNGNNNNCTNNNNNNNNANNNGNNNNNNNNTNNNNNTCNNNNGNNNNTGGGNNNNNNNNCNG…
DKAG69S	https://www.americancamellias.com/care-culture-resources/camellia-encyclopedia/camellias-beginning -with-d/daikagura#:~:text=%27Daikagura%27%2means%2%22Great%2Sacred%2Dance%22%2C %2This%2japonica%2originated,it%2is%2more%2nearly%2white%2with%2moired%2pink.	A spotted pattern of red and white	Peony form with notched, wavy, and recurved petals	NNNNNNGNNNNNNNNNGGNNNGGGAGACGTCNNNCCNNNNNNNNNTCCNCNNCGCNNNNNNNNNNNNTNNNNNNGNCGCNNNGCGGAATGNNNNNNNANNCGTGNNNNCGTCNNNNAANNNNNGNNNCNTNNNAGCGCNCNCANNNCNNNCGGNGNNCNNNNGNGNNNNNNCACGTNCNCGCNNNNNNNNNCCAGTGTNNNCTCNNNNGNNNNNANNNNNNNNTCNNNNNNTNNCGGCGCACCANNNNNNNNNNNNNNNGNNNNCGGNNNNNNNNCANNCNAGNNNTNNGNNGNCNNANNNNNNNNNNNGGCNGGNNNNNNNNNNNNNNNNNNNNGGNNGNNNCCTNNNNNNNNANNNGNNNNGNCNTCNNNNTCNNNNGATNNNNNNNTGGGCCACNN…
DKAG72S	https://www.americancamellias.com/care-culture-resources/camellia-encyclopedia/camellias-beginning -with-d/daikagura#:~:text=%27Daikagura%27%2means%2%22Great%2Sacred%2Dance%22%2C %2This%2japonica%2originated,it%2is%2more%2nearly%2white%2with%2moired%2pink.	A spotted pattern of red and white	Peony form with notched, wavy, and recurved petals	NGGANNGNNNNNNNNTGGTNNGGGAGACGTCTNNCCTNNNNNNNNTNCNCNNCGCNNNNNNNNNNNGTNNNNCNGNCNNNNGGNNNNNTGNNNNNNNANNNGTGNNNNCGTCNNNNAANNNNNGNNNCNTNNNAGNNNNCNCANNNNNNNCGGNGNNCNNNNNNGNNNNNNCACGTNCNCGCNNAGGCGGNNNAGTGTNNGCTNNNNNGTCNNCNCNNNNNNNTCNNNNNNTNNCNNNNNNCNANNNNNNNNNNNNNNNGNNNNCGGNNNNNNNNCANNCNANNNGTNNGNGGNCNNANNNNNNCGCNNGGCNGGNNNNNNNNTCNNNNNNNNNNNNNNGNNNCCTCNNNNNNGANNNGNNNNNNCNNCNNNNTCTCGCGNNNNNNNNNTGGGCNACNN…
EZO41S		A spotted pattern of red and white	Semi-double flower	GGGAGCGNNNNNNNNTNNNCNGGGAGACGTCTGTTCTCNNNNCCTTCCTCNAAGCGGCCGCTACAGGCGCCCNNNNCNNCCGGCGNNANNCCCTATGACACGTGTNNACGTCCCNNAANNNNNGNANCTTGCNTNNNNGCCNNNNNCCCNCGNCGNCCCCCANTGANNGNNCNCGTCNAAGCNNNNNNNNTNNGGTGTCGTCCCNNNANTNTGCANCACTTTCTCAANNNNTCCNNNNNNNCCANNNCTACCCNNNNNGGCGTANGGACCNNNTCNACTCAAGTNNTNNGTNGGCGNGTCNNNNNGNNTGACCNNNNNNNCNNNNNNCNCGATGNGGNCGGGCCNNNNNNTGTGGNNNGTCCNNNCGTCNTGCNNNNNNGCCNTTAGGGNNNNNNNTNN…
EZO53S		A spotted pattern of red and white	Semi-double flower	NGGAGCGNNNNNNNNTNNNCAGGNNNNCGTCNGTTCTNNNNNCCTTCCNCGAAGCNNNNNNNNNNNGCGCCCCTNNCNNCCGGCGGNATGCCCTATGACACGTGTNNACGTCNNNNAANNNNNGNANCTTGCATNNNNGCNNNCCTCCCNCGNCGNCCCCCAGTGANNGNNCNCGTCCAAGCNNNNNNNNTNNGGTGTCGTCCCNNNAGTNTGCANCACTTTCTCAANNNNTCCCNNNNNNCCANNNCTACCCNNNNNNGNGTANGGACCNNNNNAACTCAANTNGTNNNTNGGCGAGTNNNNNNGCNNGACCNNGNNNTCNNTCNNNACGANNNGGNCNNGCCNNCNNNTGTGGNNNGNNCNGNNGTCNTGCTCNNNNGCCNTTAGGNNNNNNNANGN…
EZO6H		A spotted pattern of red and white	Semi-double flower	NGGAGCGNNNNNNNNTNNNNAGGGAGGCGTNTNNNNNNNNNNNNNTNCNCGANNCGGCCGCTACAGGNNCCCNTANNGCNNGGNNNNNTGCCCTATGANNCNNNNNNACGTCNNNNNNCGGAGGNANCTTGCNTNNNNNNCNNNNNCCCNCGNCGNCCCCCNGNGANNGNNCNCGTCCNAGCNNNNNNNNNCNGNNGTCGTCCCNNNAGNNTGCATCNNNNNCNCAANNNNTCCCGGCATACCANNNCTACCCNNNNNNGCGTNNNNNCCGTGTTAACNNAAGTNGTTNATNGNCNNNTNNNNNCGCGTGACCNNNNTNNCNNNNNNCNCGANNNGGNCGNNNCCTNNNNTGTGGNNNGNNCNNNNNTCACACNNNNNNNCCATTGGGNTGTGCNNNNN…
EZO96S		A spotted pattern of red and white	Semi-double flower	NGGAGCGNNNNNNNNTNNNCAGGNNNNCGTCTNNTCTCNNNNCCTTCCNCNAANCGGCCGCTACAGGCNCCCNNGNCNNCCGNCGGAANNCCCTATGACACGTGTNNACGTCNNNNNNNNNNNGNAACTTGCATGNNNGCCNNCCTCCCCCGNCGNCCCCCAGTGANNGNNCNCGTCNAAGCNNNNNNNNTNNGGTGTCGTCCCNNNAGTCTGNACCACTTTCTCAANNNNTCCCNNNNNNCCATCCCTACCCNNAGGGGCGTNNGGACCNNNNNAACTCAAGTGNTNNGTNGGCGNNTNNNNNNGNCTGACCNNGCNNNCNNNNNNCACGATGGGGNCNNGCCNTCNNNTGTNGNNNGNNCGNTCNTCATGCNNNNNNNCCNTNNNNNNNNNNNANGN…
GIG38K	https://www.pref.saitama.lg.jp/hana-midori/tenji/kensaku/sa-to/tsu/97-2116-1835.html	A spotted pattern of red and white	Semi-double flower	NNNNGNGNNNNNNNNTNNNNNGAAAGGNGTCNNNNCNNNNNNNNNTCCNCNNAGCNNNNNNNNNNNGNNNNNNNGNCNNNNGGNTGATTGCNNNNNNACACNNNNNNACGNNCCNNAACGGAGGNNANNNGCNNGCGCGCNCATCTNNNNCAGNGNNCNNCNNTGANNNNNCNCGTCCNAGCNNAGGCGGNCCNGTGNCNNCTCNNNNNNNTGCNNNNNNNNNNNNNNGCGNNNNNNNNNNNCANNNCTACNNNNNNNNGCNNNCGGNNNGTGNNNNNNNNAGNGANNNNNNNGCNNGNNNNNNNGCGNNNNNNNNNNNTCNNNNNNNNNNNNNNNNNNNNGCNNNNNNNTGTGGNNNGNNTGNNNNNCNNNNTCNNNNNNNNNNNNNNTGTGCNANNN…
GIN33K	https://www.tokyo-park.or.jp/jindai/flora/detail/f_267.html	White	Semi-double flower	NAAGNNGNNNNNNNNTNNNNAGANNNNNGTNTATNCANNNNNNNNTNCNCNNNNCNNNNNNNNNNNGCNNNNNNGTNNNCCNANNNNNTNNNNNNNNNNNNNNNCNNNNGTTNNTTNNNNNNNNGNNNNNGCNNNNNNNCNCANNNCNNNNNNCGNCCCCNNNTGANNNNNCANNTNNNAGCNNNNNNNNNNNNGTNNNNNNCNNNNAGNNTGNNNCNNNNNNNCNNNNNNNNNNNNNNNNNNNNNNNNACTCNNNNNNGNNNNNNNNCCNNNNNNNNTCNAGNNNCNNNNGNNCNNNNNNNNNNGNCNGGCCNNNNNNNCNNNNNNNNCNNCGNNNNNNNNNNNNNCATTGTGGNNNNNNNGNCNNTNNNNNTCNNNNNNNNNNNNNNTGTGCNNTNN…
HIS7H	https://www.pref.saitama.lg.jp/hana-midori/tenji/kensaku/sa-to/tsu/97-2116-187.html	Dark pink	Semi-double flower with peony form	NNNNANGNNNNNNNNTGGNNANNNNNNCNTCTNNNNTNAGAGNNNTNNNCNNAGNGGCCGCTACAGGCNCNNANGNNNNNNGGCNNNNNNCNNNNNNNNNNNNNNNNNCGNNCTTTNNNNNNNGNNNNANGTGANNNNGCCNNNNNNNNNCGGCNGNCTCNNNTGANNNNNCNCGTCNNAGCNNGGGGGGNNNNNNGTNNNCNCNNNANTNTNNANNNNNNNCNCNNNNNNNNNNNNNNNNNNATCCCNACNNGGNNNGGNNNNCNNNNNNNNNNNNNTNAANNGNTNNNNNNGNNNGNNNNNNNGNNNGGCNNNNNNNNCNNNNNNCNCGNNNGNNNCNNGCNCTNNNNTGTGNNNNGNNNNNNNNTCNCGCCCTCGCNNNNNNNNNNTGGGCNNNNN…
HIS8H	https://www.pref.saitama.lg.jp/hana-midori/tenji/kensaku/sa-to/tsu/97-2116-187.html	Dark pink	Semi-double flower with peony form	NNNNANGNNNNNNNNTGGANANNNNNNCGTCTNNNNTNNNNNNNNTNCTCNAAGNGGCCGCTACAGGNGCNNNNGNNNNNNGGCNNNNTNNNNNNNNNNNNNNNNNNNCGNNCTTTNNNNNNNGNNANANGTNANCGTGCCNNNNNNNNNCGGCNGNCTCCNNNGANNNNNCNNGTCCNAGCNNGGGGGGANNNNNNTNNNCNCNNNAGNNTNNANNNNCCTCNCNNNNNNNNNNNNNNNNNNATCCCNNNNNGGNNNGGNNNNCGGNNNNNNNNNNNTNAAGNGNTNNNNNGGCGNGNNNNNNNGNCNGGCNNNNNNNNCNNNNNNCNCGNNNGNNNCNNGCNCTNNNNNNNGGNNNGNNNNGNNNTCNCGCNNNNNNNNNNNNNNNNTGGGCNNNNN…
HIsaza36K		White, outer small petals often tingled red	5 petals, unequal in size, connate at base forming a short tube	NNNNNNNGTGCCGGGTNNNNNNNNNNNNNNNNNNNNNNNNNNNNNTNNNNNNNNNNNNNNNNNNNNANNNNNNCNNNNNNNNNNNNNNNNNNNNNNNNNNNGCANNNNNNNNNNNNNNNNNNNNNNNNNNNNNNNNNNNCNNNNNNNNNNNNNNNNNCNNNNNNNNNNNNNNNNNTNNNNNNNNNNNNNNNNNNNNNNNGTCNCGCANNNNNNNNNNNNNNNNNNNNNNNNNNNNGGCGTANCANNNNNNNNNNNNNNNNNNNNNNNNNNNNNNNNNNNTNANNNNNNNNNNNNNNNNNNNNNNNNNNNNNNNNNNNNNNNNNNNNNNNNNNNNNNNNNNNNNNNNNNNNNNNNNNNNNNNNNNNNNNNNNNNNNNNNNNNNNNNNNNNNNNNNNNNNG…
HKARI107S	https://www.pref.saitama.lg.jp/hana-midori/tenji/kensaku/sa-to/tsu/97-2116-1811.html	Very light pink	Single flower	NNNNGNGNNNNNNNNTNNNTNNNNNNNCNTCTNNNNNNNNNNNNNNCCNCNNNGNNNNNNNNNNNNNNNNNNNCGNNNNNNGGNNNTATGCNNNNNNNNNNNNNNNNNCGNNCNATAACGGAGTNNNNNNNNGNNCGCGCNNNNNNNNNNCGNCGNNCCCCNNNGNAANNNCNNGTNNNAGCNNNNNNNNNCCGGTNTNNNNCCNNNANTNTNCANNNNNNNNNCNNCGTGNNNNGACACANCATCCNNACCCNNNNNNGNNNNNGANCCNNNNNATNNCGAGTNGTNNNNNNNCNNGTCNNNNNGCNNGATCNNNNTNNCAGNNNNNACGNNNNNNNNGNGTNNNNCNANNNNGNNNNNNNNNNNNTCNNNNTCNNNNNCCNNTGGGNCGGGCNNCNN…
HKARI44S	https://www.pref.saitama.lg.jp/hana-midori/tenji/kensaku/sa-to/tsu/97-2116-1811.html	Very light pink	Single flower	NNNNNNGNNNNNNNNTNNNTNNNGAGGCNTCTNNNCNNNNNNNNNNCCCCNNAGNNNNNNNNNNNNNNNNCNNNNNNACNNGGNGGAATNCNNNNNNNTGCNNNNNNNCGANCNNNAACGAGGTNNNNNNNNGNNCGCNCNNNNNNNNNNNNNCGNNNCCNNNNGAAANNNCNCGTNNNAGCNNNNNNNNACCGGTNTNNNNCCGCAANTNTNNATNNNNNNNNCGACGTGNNNNGACACANNNTCCNNNNCCNNGGGNGNNNNNGANCCNNNNNNTNNCGANTNNTNNNNNNNCNNGNCNNNNNGNNNGATCNNNNTNNCNNNNTTNACGNNNNNNNNNNGTNNNNCCANNNNGNNNNNNNNNNNNTCANNNTCNNNNNCCNCNNNNNCGGGCNNCNG…
INU51S	https://www.pref.saitama.lg.jp/hana-midori/tenji/kensaku/sa-to/sa/912-21-17-286.html	White with light red rim	Single flower	NNANNNGNNNNNNNNNNNNNGNNNAGATNNCNNNNNANNNNNNNNTNNNNGNNNNNNNNNNNNNNNNNNNANNCNTNNNNNNNNNNNNTNNNNNNNNACGNNNNNTCNCNTTNNNNNNCGGAGNGNNNNNNNNNNNNNNCNCANNNNNNNNNNCNANNNNNNNNGGNNNNNCNCNNANNNNNNNNNNNNNNNNNNNGTNATCNCAAANNTNTNNNNNNNNNNNNNNNNNNNNTCNAGCGCANNNNNNNNCCCTNNAGANGNNNNNGGNNNNNNNNNANNNNAANNNTNANNNNNNNNNNNGCAGNGNCNNNNNNNNNNCNNNNNNTTNNNNNNNNNNNNNNNNNCGNNNNNNNNNNNNNNNNNNCNNNNGNNNNNTTGCNNNGNNNNNNTAGGCNNNNA…
INU97S	https://www.pref.saitama.lg.jp/hana-midori/tenji/kensaku/sa-to/sa/912-21-17-286.html	White with light red rim	Single flower	NNNNNCGNNNNNNNNTNNNNNNNNNNNNTNCNNNNNANNNNNNNNTNNNNGNNNNGGCCGATACAGNNNNNNNNNTCNNNNANNNNNNNNNNNNNNNANNNNNNCTCNNNTTNNNNNNNNNNNNGNNNNNNNNNNCGCNCNNNCCTNNNNNNNCNNNTNNNNNNGGNNNCTCNCNCACNNNNNNNNNNNNNNNNNNNTNNNNNNAAANNTNTNNNNNNNNNNNNNNNNNNNNNCNAGCGCANNNCCTNNCCNNNNAGANGNNNNNGGNNNNNNNNNANNNNAANNNNNNNNNNNCNNNNNGCAGNNNCNNNNNAGNNNCNNNNNNNNNNNNNNNNNNNNNNNNNNNNCAANNNNNNNNNNNNNNNNNNNGNNNNNNNNNNNNNNTGGGNTGGACNNNNN…
IWA111J	https://www.pref.saitama.lg.jp/hana-midori/tenji/kensaku/sa-to/tsu/97-2116-1874.html	A spotted pattern of red and white	Semi-double flower	NNNNGCGNNNNNNNNTNNNNAGANNNNCGTCTGTTCTNNNNNCCTTCCNCGAANCGGCCGCTACAGGCGNNNCNGNNNNCCNGCNNAANNCCCTNTGNNNCNNNTNNNCGTCCCNNAANNNNNGGNNCTTGCANNCGTGCNNNNNNNNNNCGGCNGCCCCCAGNGAAAGNNCNNGTCCAAGCGCNNNNNNTNNNNNNTCGTCCNNNNAGNNTNCANCNNNNNNTCAANNNNNNNNNNNNNNNCANNNCNACNNNNNNNGGCNTNCGGNNNNNNNNAACTCAAGNNNTCNNTNNGCGNGNCNNNNNGNNTGACCNNNNTNNCAANNNNNACGNNNNGGCCANGCCNNNNNNTGTNNNNNGNNNNNNNGNCNTGCTCNNNNNCCNTNNNNNTGGGCNNNNN…
IWA40H	https://www.pref.saitama.lg.jp/hana-midori/tenji/kensaku/sa-to/tsu/97-2116-1874.html	A spotted pattern of red and white	Semi-double flower	NNNNGCGNNNNNNNNTNNNNNGANNNNCGTCTNNTCTNNNNNNNNTCCNCNAANCNNNNNNNNNNNGNGNNNNNGNNNNNNNGCGGAATACCCTATGNNNNNNNTNNNCGTCNNNNNNCGGAGGNNNCNTGCNNGNNNGCNNNNNNCNNNCGGCGNCCCCNAGNGAAAGNNCNNGTCCAAGCGCNNNNNNNNNNNNNTCGTCCCNNNANTNTNCATCNNNNNCTCAANNNNNNNCNNNNNNNCATCCNNACCCNNNNNNGCNTANGGNNNGTGNNNACTCAAGNGNTCNGNGNGNNNGNNNNNNNGNNNGACCNNNNNNNCAANNNNNACGNNNNGGCCANGCCCTNNNNTGTNGGCGGNNNNGNNGTCNTGCTCNNNNGCCNTNNNNNTGGGCNNNNN…
IWA9H	https://www.pref.saitama.lg.jp/hana-midori/tenji/kensaku/sa-to/tsu/97-2116-1874.html	A spotted pattern of red and white	Semi-double flower	NNNNGCGNNNNNNNNTNNNNNGANNNNCGTNTGTTCTNNNNNNNNTCCNCGAANCNNNNNNNNNNNGNGNNNNNGNNNNNNNGCNNAANNCCCTATGNNNNNNNTNNNCGTCNNNNAACGGAGGNANCTTGCNNGNNNGCNNNNNNCNNCCGGCGNCCCCNAGNGAAANNNCNCGTCNAAGCGCNNNNNNTNNNNNNTCGTCCCNNNAGTNTNCANCNNNNNCTCAANNNNNNNCNNNNNNNCANNNNNACNNNNNNNGGCNTACGGNNNGTGNNAACNCAAGNNNTNNNTGNNCNNGNNNNNNNGNCTGACCNNNNNNNCNNNNNNNANGNNNNNNCNANNNCNTNNNNTGTNNGCGGNNNGNNNGTCNTGCTCNNNNGCCNTNNNNNTGGGCNNNNN…
KAI100S		White with pink rim	Single flower	NNNNNCGGCGCCAGGTNNNNANNGAGATTNCNNNNTANAAAGNNNTNNNNNNNNNGGCCGCTTCAGNNNNNNNCNTNNNNNNNNGGAANNNCCTATGANNNNNNCTCNNNTTNNNNNNNNNNNNNNNNNNNNNNNNNNNCNNNCCTNNNNCANNNANNNNNNNNGNNNNCTCNCNCACNNNNNNNNNNNNNNNNNNNTNGTCNNAAANNTNTNNNNNNNNNNNNNNNNNNNNNNNAGCGCANCNCCTNNCCNNGCAGANGNNNNNGGNNNNNNNNNNNNNNAANNNTNANNNNGCNNNNNGCAGNNNCNNNNNAGNNNNNNNNNNNNNNCNNNNANNNNNNNNNNNNNNNNNNNNNNNNNNNNNCNNNNNNNNNNTTGCNNNGNNNNNGTGGGCNNNNN…
KAI54S		White with pink rim	Single flower	NNNNNNGNNNNNNNNTAAANANNGAGATTNCNGTNNNNAAAGNNNTNNNNNNNNNGGCCGATACAGNNNNATNCNTNNNNNANNNNNNNNNNNNNNNNNNNNNNCNNNNNTTCCNNNNNNNNNNGNNNNANNNNNCACNCNCACCTNNNTNNNNNNNNNNNNNNGNNNNCTCNCNNANNAACNNGGGGAGNCCNNNNTGGTCNCAAANNTNTNNNNNNNCTCNNNGGNNNNNNNNAGCGCANCNNNNNNCCNNNNAGANGNNNNNGGNNNNNNNNNANNNNAANNNCNNNNNNNCNNNNNGCAGNGNCNNNNNNNNNNNNNNNNNNNNNCGNNNNNNNNNNNNNCTNCANNNNNNNNNNNNNNNNNNNNNNNNNNTTGCNNNNNNNNNNTAGGCNNNNN…
KMA10H	https://www.pref.saitama.lg.jp/hana-midori/tenji/kensaku/sa-to/tsu/97-2117-197.html	Red	Single flower	NNNNGCGNNNNNNNNTGGATAGGNNNNCGTCCNNNCNTNNNNCCCTCNCNNANGNGGCCGCTACAGGNNNNCNNGNTNNNNNGNGCAATNCCCCCTGNCGNGCGTTCGCNNNNNNTNNCGGAGNNNNNNTNNNNNCACGCTNNTCTNCCNCGANGGNCNNNNGTGANNNTCCNCNTNCNAGCCTAGGCGGATTNNNGNNNNNNCNNNANTNNNCNNNNNNNNCNNNNNNNNNNNNNNNNNNNCNCTCCCNNNNNNGGGNGNNNNNGGNNNNNNNNNNTNNNAGTGNTNNNNNNGCNGGTNNNNNNGNNNNNNNNNNNTNNCANNNTCCNCNNNNGANNCNNGCCTTCNNNNNNGGNNNGNNNGNNNNNNNCGCNNTCGTNNNANNNNNANGGGCNNNNN…
KMA114J	https://www.pref.saitama.lg.jp/hana-midori/tenji/kensaku/sa-to/tsu/97-2117-197.html	Red	Single flower	NNNNGCGNNNNNNNNTNNNNNGGNNNNCGTCTNNNCANNNNNNNNTNNCNGNNGNGGCCGCTACAGNNNNNNNNGNNNNNNGNTNNAATNCNNNNNNGCGTNNNNNNNCNNNCNNNNNNNNNNGNNANNNNNGNNCACNCNCNTCTNNNNCGGCGGNCNNNNNNGANNNNNCNCNTNNCAGCNNNNNNNNNTTNNNGTNNNNCNNNNNNTNTGCNNNNNNNNCNCNNNNNNNNNNNNNNNNNNANNNCCNNNNNNNNNNGNNNANNNNCGNNNNNNANGCNAGNGNTNNNNNNTCNGNNNNNNNNGNNNGGCNAGNNTCTNNNNNNNNGCANNNGNNNNGNGCNNNNNNNNNNNGNNNNNNNNNNNNNNNNNNNNNNNNNNNNNNNNNGTGGGCNNNNG…
KMA49S	https://www.pref.saitama.lg.jp/hana-midori/tenji/kensaku/sa-to/tsu/97-2117-197.html	Red	Single flower	NNNNGCGNNNNNNNNTNNNNAGGNNNNCGTCCGTNCATNNNNNNNTNNNNNNNNNGGCCGCTACAGGTNNNNNNNNNNNNNGGNNNNNTNCNNNNNNGNNTNNNNNNNNNNNCNNNNNNNNNNGNNNNNNNNGNNCACNCNCGTCTNNNNCGGCNNNCNNCNNTGANNNNNCNCNTNNNAGCGTAGGCGGNTTNNNNTNNNNCCNNNNNNNTGCNNNNNNNNCNNNNNNNNNNNNNNNNNNNNACTCCCNNNNNNNNNNGNNNANNNNCGNNNNNNNNTCAANTGNNTNNNNNTCNNNTNNNNNNGNGNGGCNAGNNTNNNNNNNNNNNNANNNGNNNNNNNNNNNNNNNCGTNGNNNGNNNNNNNNNNNCGCNCNNNNNNNNNNNNNNTGGGCNNNNN…
KMO128J	https://www.pref.saitama.lg.jp/hana-midori/tenji/kensaku/sa-to/tsu/97-2116-1881.html	White	Single flower	NNNNGNGNNNNNNNNTGGANNGGGAGACGTCNNNCNNNNNNNNNNTTCNCGNAGCTACCCCTACAGGNNNCNNTNNNNNNNGGCGGAATGCNNNNNNACGCGCGNNNNCGNNCCTTNNNNNNNGNNNCTTGCNANNNNGNNNNNNNNNNCCGGCGNNCCCCNNTGAAAGNNCNCGTCCNAGCNNNNNNNNANNNNNNTCGTCCCNNNAATNTNNANNNNNNNNNCNNNNNNNNNNNNNNNNNCATCCCTACCCNNNNNGGCNNNNGGNCCNNNNNNTCTCAANNNNTNANNNNNCNNGNNNNNNNGNNNNNNNNGNNTNNCNNNNNNCACGNNNGNNNCNNNNCNNNNNNTGTGGNNNGTTCNGNNNNCNNNNNNNNNNNNNNNNNNNNTGGGCNNNNN…
KMO26K	https://www.pref.saitama.lg.jp/hana-midori/tenji/kensaku/sa-to/tsu/97-2116-1881.html	White	Single flower	NNNNGNGNNNNNNNNTNNNNANNNNNNCGTCNGTCNNNNNNNNNNTTCNCGNNNCNNNNNNNNNNNGNNNNNNNGNNGCNNGGCNNNATNCTCTATGANNCGCGNNNNNGNNCCTTNNNNNNNGNNACTTGCNNNNNNNNNNNCTTNTCCCGGCGNCNCCCNNTGAAAGNNCNCNTCCNAGCNNNNNNNNNNNNNNGTCGTCCCNNNANNNTNCANNNNNNNNNCNNCGCGNNNNNNNNNNNCATCCNTACCCNNNNNNGCNNNNGGNCCNNNNNNTCTCAAGNNNTNANNNNNCNNGNNNNNNNGNNNNNNCAGNNNNNCNNNNNNCANGNNNGNNNNNNGCCNNNNNNTGTNGNNNGTTCNNNNNTCACGCNNNNNNNNNNCNNNNNNNNNNCNNNN…
KMO39H	https://www.pref.saitama.lg.jp/hana-midori/tenji/kensaku/sa-to/tsu/97-2116-1881.html	White	Single flower	NGAAGNGNNNNNNNNNGGANAGGNNNNCGTCTNNCNNTNNNNNNNTTCNCNNAGCGGCCGCTACANGNGNCNNTNNNGCNNGGCNNNNTGCNNNNNNACGNGCGNNNNCGNNCCNNNNNNNNNGNNNCTTGCNNNNNNGNNNNCTTNNNNCGGCGNCCCCCNGTGAAAGNNCNCGTCCNAGCNNNNNNNNANNNNNGTNGTCCCNNNANNNTNNNNNNNNNNNNCNNNNNNNNNNGGCATANCATCCCTACNNNNATGNGCNNNNGGNCCNNNTCNTCNCAAGNNNTTNNNNNNCNNGNNNNNNNGNNNNNNCAGGNNNNCNNNNNNCNCGNNNGNNCCNNGCCNNNNNNNNNNGGCGGNNCNGNNNTCANNNTCTCGCNNNNNNNNNNTGGGCCANNN…
MIYA11H	https://www.pref.saitama.lg.jp/hana-midori/tenji/kensaku/sa-to/tsu/97-2117-193.html	White	Semi-double flower	NNNNNNGNNNNNNNNTGGANNGGGAGNCGTCNGTTNTNNNNNNNNNCNNNGNNNCNNNNNNNNNNNGCNCNNCNGNNNNCCNNNTGATANNNNNNNNNNNCGCGNNNACGACCCTTNNNNNNNNNNNNNNGCANNCGTNCCNNNNNGCCNCGGCGGNCCCCNGNGANNNNNCNCGTCNNAGCNNNNNNNNANNNGTNTNNNNNCNNNANNNTNCACCNNCCTCCCNNNNNNTNNNNNNNNNCCANNNNTACCCNNNNNGNNNNNNGGNCCNNNNNNNCTCNAGTNNTTNNNGNGCNNGTNNNNNNGNCNNNNNNNNCNNNNNNNNNNNNNGNTTGGGNCNNNNCNNNNNNTGTNGNNNGNNNNNNNGTCNTGCNNNNNNNNNNCNNNNNTGGGCNANGN…
MIYA133J	https://www.pref.saitama.lg.jp/hana-midori/tenji/kensaku/sa-to/tsu/97-2117-193.html	White	Semi-double flower	ANNNGNGNNNNNNNNTGGANAGGGAGGCGTCNNNTNTTNNNNNNNNCNTNGNANCGGTCGCAACAGGCNCNCCNGNNNNCCNNCTGATTGNNNNNNNNNNCGCGTNNACGACCCNTNNNNNNNNNNNNTNGCNNNNGNNCCNNCCTNCCNNNGCGNNCCCCNGNGANNNNNCNNGTNNNAGCNNNNNNNNATTNGTGTNNNNNCNNNAGNNTNCANCNNNNNCCCNNNNNNTNNNNNNNNNCCANNNNTACCCNNNNNGNNNNNNGGNCCNNNNNNNCTCNANTGNTTNNNGCGCNNGTNNNNNNGNCNNNNNNNNNNNTNNNNNNNNNNGATTGGGNCGGNNCCTNNNNTGTNGNNNGTCNNNNNNTCNNNNNNNNNNNNNNCNNNNNTGGGCNNNNN…
MOSI27K		Red	Semi-double flower	NNNNNCGNNNNNNNNTNNNNAGGNNNNCGTCTNNTNTNNNNNNNNNCCCCGNANCNNNNNNNNNNNGNNNNNCNNNNNNCCNGCGGAANNNCTTCTGANNCGTGTNNACGTCNNNNNNNNNNNGNAANNNGCANNCGCNCCCACCTNCCNCGNNGNCCCCCGGTGAAAGNNCNCGTCNNAGCNNNNNNNNANNNNNNNNGTCCCNNNANTCTNNANCNNNNNCNCNNNNNNNCCNNNNNNNNCANNNNNACCCNNNNNGGCNNNCNNNCCNNNNNCNCTCAAGNGGTNNNTGNGNGAGTCNNNNNGNCTNNNCNNNCTNNNNNNNNNCANGNTGNNNNCNGGCCCTNNNNTGTNNNNNGNNNGNNNGTCANNNTCNNNNNCCNNNNNNGNNNNNNNTNG…
MOSI47S		Red	Semi-double flower	ANNNGCGNNNNNNNNTNNNNNGGNNNNCGTCTGTTCTNNNNNNNNNCCCCNNANNNNNNNNNNNNNNCNNNNNNGNNNNCCNGCNNNANNNNNNNNNANNCGTGTNNANGTCNNNNNNNNNNNGGAANNNGCANNNNNNCCCACCTNCCNCGNCGNCCCCCGGTGAAAGNNCNCGTCNNAGCNNNNNNNNANNNNNNNNGTCCNNNNANTCTNCANCNNNNNCNCNNNNNNNCCCNNNNNNNCANNNNNACCCGGNNNGGCNNNCNNNCCNNNNNNACTCAANNNGTNNNTGCGNGAGTCNNNNNGCCTNNNCNNNNTNNNNNNNNNCACGNTGNNNNCGNGCCCTCNNNNNNNNGCGGNNNNNNTNTCNNNNTCTCGCNCCNNNNNNGTGGGCNNTNN…
MOSI50S		Red	Semi-double flower	GNNNGCGNNNNNNNNTNNNNNGGNNNNCGTCNNNTNTNNNNNNNNNCCNCGNANCGGCCGCTACNGGCNNNNNNGNNNNCCNGCNNNNTGNNNNNNNANNCGTGTNNACGTCNNNNNNNNNNNGNANNNNGCNNGNNNNCCCANNNCCCCCGGNGNCCCCCGNTGAAAGNNCNCGTCNNAGCNNNNNNNNNNNNNNNNNGTCCCNNNANTCTNCANCNNNNNCNCNNNNNNNCCCNNNNNNNCANNNCNACCCGGNNNGGCNNNNNNNCCNNNNNCACTCAAGNGGTNNNTGNGNGNGTCNNNNNGNCTGGCCNNGNTNNNNNNNNNNACGNTGNNNNCGGGCCNTNNNNNNNNNGCGGNNNNNNNGTCNNNNNNNNNNNCCNNNNNNGTGGGCCNNNN…
NANP104S		White	Single flower	NNNNNNGNNNNNNNNNNNNNNNNNNNNCGTCNNNNNNNNNNNNNNTNNNCGNCGTNNNNNNNNNNNNNNNNNNNGNNNNNNNGNNNAANNNNNNNNNNCGCATGNNNNCGNNTTNNNNNGGAGNNNNNNNGCNNNNNNGCTNNNNNNNNNTGGNNNCCCCNNNNCANNNNNCNNATCCAAGNNNNNNNNNNNNNNNNNNNNNNNNNNANNNTNNNNNNNNNNCNNNNNNNNNNNNNNNNNNNCNNNNNNATNNGGNNNNGNNNNCNNNNNNNNNNNNNNNNAGNNNTNNNNANNCNNGNNNNNNNGNNNNNNNNNNNNNNTNNNNNNNNCNNNNNNNNNNNGCNNNCNNNNNNNNNNNNTCCNNNNNNCANNNNNNNNNNNNNCNNNNNNNNNNNNNNG…
NANP105S		White	Single flower	NNNNANGGCGCCGGATNNNNNNNNNNNCGTCNNNNNNNNNNNNNNTNNNCNANGTNNNNNNNNNNNNNNNNNNCGNNNNNNGGTNNNNNNNNNNNNNNCGCNNNNNNNCGNNTTNNNNCGGAGGNNNNNNGCNNNNNNGCTNNCCTNCCNTGGNNNCCCCNNNNCACANNNCNTATCCAAGNNNGTGGGGNNNNNNNNNNNNNNNNNAANNTNCATNNNNNNNNNNNNNNNNNNNNNNNNNNCANNNNNATCCNNNNNNGNNNNNNNNNNNNNNNNNNNNAAGNNNTNNNNANNCNNNNNNNNNNGNNNNNNCNNNNNNNTAGNNNNNNCNNNNNNNTNNGGCNNNCNNNNNNNNNNNGNNCNNNNNTCANNNNNNNNNNNNNCTGGGNNNNNNNNNNG…
NANP106S		White	Single flower	NNNNANGNNNNNNNNTNNNNNNNNNNNCGTCNNNNNNNNNNNNNNTNCNCNACGTGGCCGCTACAGGNNNNNNNGNNNNNNGGTNNAANNNCCTATGNCGCNNNNNNNNGNNTTNNNNNNNNNGNNNNNNGCGNNNNNNCTNNNNNNCCNTGGNNNCCCCNNNNCANNNNNCTTATCCAAGNNNNNNNNNNCCNNNNNNNNNNCNNNANTNTNCATNNNNNNNNNNNNNNNNNNNNNNNNNNCANNNNNATCCNNNNNNGNNNNCNNNNNNNNNNNNNNTAAGNNNTNNNNANNCNNNNNNNNNNGNNNNNNCNNNCNNNTNNNNNNNNCNNNNNNNNNNNGCNNNNNNNTGTNNNNNGNNCNANNNNCANNNNNNNNNNNNNCNNNNNTGGGTNNNNG…
OKI122J	https://www.pref.saitama.lg.jp/hana-midori/tenji/kensaku/sa-to/tsu/97-2117-1949.html	A spotted pattern of red and white	Semi-double flower	NNNNGCGNNNNNNNNTNNNNNGGNNNNCGTNNNNTCTCNNNNCCTTCCCCNAANCNNNNNNNNNNNGCGCCCNNNNCGCCCGGNGGAANNCCCTATGANNCGCGTNNACGTCCCNNNNNNNNNGNNNCTTGCNTNNNNNNCCANNNCCCNCGGCGGCCNNCAGTGAAANNNCNCGTCNAAGCNNNNNNNNNCNGNNGTCGTCCCNNNAGTNTNCANCNNNNNCNCNNNNNNTCCCNNNNNNCCANNNNTACCCGGNNNGGCGTACGGACCGTGNNAACTCAAGNNNTTNNTGCGNGNGNNNNNNNGNCTNNNCNNNCTNNCNNNNNNCACGNNNNNNNCNNGCCCTNNNNTGTNGNNNGNNNNNNNGTCNTGCTTNNNNNCCNTNNNNNTGGGCNNNGN…
OKI12H	https://www.pref.saitama.lg.jp/hana-midori/tenji/kensaku/sa-to/tsu/97-2117-1949.html	A spotted pattern of red and white	Semi-double flower	NGGANCGNNNNNNNNTNNNNNGGNNNNCGTCNNNTCTNNNNNCCTTCCNCGAANNNNNNNNNNNNNGCGCCCNNNNNNNCCGGCGGNANNCCCTATGANNCGCGTNNACGTCCCNNNNNGGAGGNNNCTTGCNTNCGCNCCNNNNNCCCNCGGCGGCCCCCAGTGAAANNNCNCGTCNAAGCNNNNNNNNTNNGNNNTNGTCCCNNNAGTNTNCATCNNNNNCNCAANNNNTCCCNNNNNNCCANNNNTACCCGGNNNGGCGTNNGGACCNNNNNNACTCAAGNNNTNNNNGNGCGNGTNNNNNNGNCTGACCNNNNTNNCNNNNNNNACGNNNNNNNCNNGCCCTCNNNTGTNNNNNGNNNGNNNGTCNTGCTTNNNNNCCNTNNNNNTGGGCNNNGN…
OTTU123J		Light pink	Formal double flower	NGGANNNGCGCTGGGTNNNNAAGNNNNCNTCTNNCNNNNNNNNNNTNCNCGNANNNNNNNNNNNNNGCNCCNNNGNNNNNNGGCNNNNTGCNNNNNNACGCNNNTNNNNANNCNNNNNNNNNNGGNNNNNNNNNNCGCGCNNNNNNNCCNCGNCNNNCCCCNGNGANNGNNCNNGTNNCNNCCTNNNNNNANNGGTNTNNNNTCNNNAANNTNNANNNNNNNCNCNNNNNNTNNNNNNNNNGCNTCCNNACNNNNNNNAGNGNNCGGNNNNNNNNNNNTCNANNNGTNNGNGNNCNNANCNNNNNGNCNGACNNNNNNNNNNNNNTTNACGNNNGGGNNGNGCNNNNNNNTGTGGNNNGNNTNGNNNNNNNNNNNNNNNNNNNNNNNNNNNNNNCNNNN…
OTTU127J		Light pink	Formal double flower	NGGANNNNNNNNNNNTNNNNNAGNNNNCNTCTNNCNNNNNNNNNNTNCNCGNNANNNNNNNNNNNNGCNCNNNNGNCNNNNNGCNNNNTGCNNNNNNNCGCNNNTNNNNANNCCNNNNNNNNNGGNNNNNACNNANNNGCNNNNNNNCCNCGNCNNNCCCCNGNGANNGNNCNNGTCNNNNCCTNNNNNNANNGGTNTNNNNTCNNNANNNTNNANNNNNNNNNCNNNNNNTNNNNNNNNNGCNNNNNNACNNNNNNNAGNGNNCGGNNNNNNCCNNNTCNAGNANTNNGNGGNCNNNNNNNNNNGNCNNNNNNNNNNNNNNNNNTTNANGNNNGGGNNNNNNNNNNNNNTGTNGNNNNNNTNNNNNTCNNNNNNNNNNNNNNNNNNNNNNNNNNNNNN…
REI85S		Crimson	Single flower	NNNNGNGNNNNNNNNTNNNCAGAGAGACGTNNNNCNNNNNNNNNNTCGCCNANGNNNNNNNNNNNNNCNNNNNNNNNNNCCNNCNNAANNNNNNNNNNCGCGTGNNNNCGNNNNNNNNNNNNNGNNANNNNNAANNNNGCCNNNNNNNNNCGGNGGCCCCNNNCGANNNCCCNNGTCCAAGNNNNNNNNNNNNNGTGNNNNNNCNNNNNTNTNCANTNNTTTNNCNNNNNNNNNNNNNNNNNCANNNNTNNNNGGATGNGNNNACNNACCNNNNNNNNNCNAGTGNTNNGNNGNCNGANTNNNNCNNNNGGCNNNNNNNNCNNNNNNCNNGNNNGNNNCNNGCCNNNNNNTGTGNNNNGNNNNNNCNTCNNNNTCNNNNNNNNNNNNNNNNNNNNNNNN…
ROZ109S	https://www.gene.affrc.go.jp/databases-plant_images_detail.php?plno=566153	Pink	6–9 petals	NNNNNNGNNNNNNNNTGGNNNNNNNNNCNTCNGTNCNNNNNNNNNTCCNNNNNGCGGCCGCTACAGNNNNNNNNGNCGTCCNGNNNNNNNCNNNNNNNNNNNNNNCCNNNNNNNNNNNNNNNNNNNNNNNGCNNNTGCNNNNNNNNNNNNCGGCGNTCNNNNNNGANNNNNCACGNNCNAGCNNNNNNNNNNNNGTGNNGTCNNNNNNNTNNGCNNNNNNNNNNNNNNNNNNNNNGGCGCTNCANNNNNNNNNNNNNNNGCNNNNGGNCCNNNNNNNNNNNAGNNGNNNNNNNNNNNNNNNNNNNGCNNGGCNGGNNNNNNNNNNCTNNNNNNNGNNNNNNNNNNNNNNNTATNNNNNGNNNNNNNNNNNNNNNNNNNNNNNNNNNNNNTGTGCNNNNN…
SBOKU112J	https://www.pref.saitama.lg.jp/hana-midori/tenji/kensaku/sa-to/tsu/97-2117-1975.html	White	Semi-double flower with peony form	NGGAACGACGCCGAGTNNNNNNNGAGNCGTCNGTNCNNNNNNNNNTCCCCGNCGNNNNNNNNNNNNGCNNNNNNGNNGCTCGGCNNAATGNCCCCCGANNCGTGNNNNNGNNCTNNNNCGGAGGANACNTNNNNNCGNGCNNNNNNNCCNCGNNGNCCCCNNGTGAAAGNNCNCGTNNNNNCNNNGGNGGNNNNNNNNNNNNCCNNNNNTCTGCANNNNNNNNNCGANNNNTCCNAGTGCANCATCCCNNNNNNNNNNGACNNNNGGNNNGTGNNNANTCAAGNNNTNNNNGCNTNGNNNNNNNCNNNNNNNNNNNNNNNCGGNNNNCACGNNNGGGCCGNGCNCTNNNNNNNGGACGGNNTNNNNNTCANNNNNTCGCNNNNNNNNNNNNNNNNNNNN…
SBOKU120J	https://www.pref.saitama.lg.jp/hana-midori/tenji/kensaku/sa-to/tsu/97-2117-1975.html	White	Semi-double flower with peony form	NGGAACGACGCCGAGTNNNNNNNNNNNCGTCTGTNCNNNNNNNNNTCCNCGNCGNNNNNNNNNNNNGNNNNNNNGNNNNTCGGNNNAATGNNNNNNNANNCGTGNNNNCGNNCTNNNNCGGAGGNNNCNTNNGNNNNNGCNNNNNNNNNNCGNNGNNCCCNNGTGAAAGNNCNCGTNNNNNCNNNNNNNNANNNNNNNNNNNCCNNNNNNNTGCANNNNNNNCNCGANNNNTCCNAGTGCANCATCCCNNNNNNNNNNNACNNNNGGNNNGTGTCNANTCAAGNNGTTNNNGNGNNGNNNNNNNNGCNNNNNNNNGNNNNCGGNNNNCACGNNNGGGCCGNNNCCTNNNNNNNNGNNNGTCTNGNNNNCANNNTCNNNNNNNNNNNNNNNNNNNCANNG…
SDKAG14H		White	Peony form with notched, wavy, and recurved petals	NGGANNGNNNNNNNNTNNNNNGGNNNNCGTCNNNCCTNNNNNATTTCNNCNNNNNTACCCCTACAGGCNNNNNNGNNNNNNNGCTGATNNCNNNNNNNNNCNNNNNNACNNNNNTTNNNNNNNNNNNNATNNNANCGCGCNNNNNNNNNNCGGNGGCCCCNNNNGANNNNNCNNGTCCNNNCNNNNNNNNNNNNGTNTNNNNCCNNNANNNNNCANNNNNNNNNCGANNNNTNNNNNNNNNNCACTCCNACNNNNNNNNGNNNNCGGNNNNNNNNNACNCNANNGNTNNNNNNNCNGNTNNNNNNGNNNNNNNGGNNNNNNNNNNNNNACGNNNNNNNNNNNNNCTNNNNNNNNGNNNGTCNNNNNNNCNNNNNNNNNNNCCANNNNNNTGGGCNNNNN…
SDKAG56S		White	Peony form with notched, wavy, and recurved petals	NGGAGNGNNNNNNNNTNNNNNGGNNNNCGTCTNNCNTNNNNNATTTNCNCNNAGNGGCCGCTACAGGCNNNNNNNNNNNNNGGCNNNNTGCCCTATGANNCNNNNNNACNACNNTTNNNNNNNGNNNNNTNNNANCGCGCNNNNNNNNNNCGGNGNCCCCNNNNGANNGNNCNNGTCCNNNCNNNNNNNNNNNNGTNTNNNNCCNNNANNNNNNANNNNNNNNNCGANNNNTNNCNNNNNNNCACTCNNACNNNNNNNNGNNNACNNNNNNNNNNNACNCNAGNGNNNANNNNGNNGGTNNNNNNGNNNNNNNNNNNNNNNNNTCNNNACGNNNNGGNNNANNNCTNNNNNNNGGNNNGNNNNNNNNTCNNNNNNNNNNNCCANTGGGNNNNNNNNNNN…
SEZO1H		White	Semi-double flower	GNNNGCGNNNNNNNNTNNNCNGGGAGACGTCTGTTCNCNNNNNNNTCCCCNNNNCNNNNNNNNNNNGNNCNCCNGCNNNNNNGNNNNNNNGCCTATGANNCGTGNNNACGTCNNNNNNCGGAGGNNNNNNGCNTNCGCGNNCANNNCCCNCGGCGNCCCCNNGTGACAGNNCNCGTCGAAGCNNGGGGGATNNGNNGTNGTCCCNNNANTNTNCNNCNNTTTCTCNNNNNNTNNCNNNNNNNCATCCCTACCCNNNNNGGNNNNCGGACCNNNTCNACTCAAGNGNTNNNNGNGCNAGTNNNNNNGNCNGACCNNGCCNNCNNTCNNCACGNTGNGGNCGNGCNNNNNNNTGTNGNNNGNNCGGNNNCCATGCTCACGCNNNNTNNNNGNNNNNNGNNG…
SEZO66S		White	Semi-double flower	NNNNGCGACGCCGAGTGGNCNNNGAGGCGTCNNNTCNCNNNNNNNTCCTCNNANNNNNNNNNNNNNNCGNNNATGNCNNNNGGNGGAATGCCCTATGACACNNNTNNACGTCCCNTAANNNNNGNAACNTNNAANCGCGCNCACCTGCCCCGNCGNCCCCCNGTGANNGNNCTNGTCCNAGCNNGGACGGNNNGGTGTCGTCCNNNNAGTCTGCACCACTTTCTCNNNNNNNNNNNNNNNNNCATCCNTACNNNNNNNGGTNNACGGNNNNNNTCNANTNAANTNNTTNGTNNGCNAGNNNNNNTGNCTNNNNNNNNTNNCNNNNNNNNNGNNNGGGNCNNGCCNNCNNNTGTGGNNNGNNCNGNNNTCANNNTCNNNNNCCNNNNNNGNNNNNNATCN…
SEZO67S		White	Semi-double flower	NNNNGCGACGCCGAGTGGNCANNNNNNCGTCNNNTCNNNNNNNNNTCCNCNNAGCNNNNNNNNNNNGCNNNNCNGNNGCNNNGNNNNNNNCCCTATGACACNNNTNNACGTCCCNNNNNNNNNGNANCNTNNAAGNNNGCNCANNNGCCNCGNCGGCCCCNNGTGANNGCCCNNGTCCNAGCNNNNNNNNNNNNGTGTCGTCCGNNNAGTNNGNANCACTTTCTCAACTCGNNNNNNNNNNNCATCCNTACCCNNNNNGGNNNACGGNNNNNNNNNANTNAAGTNNTNANTGGGNNANNNNNNNNGNCNNNNNNNGCTNNCNNTCNNCACGNTGGGGNCNNNNCNNCNNNTGTGNNNNGNNNNNNCNTCNNNNNNNNNNGCCNNNNNNGTGGGCNNTNN…
SGK13H		White	Formal double flower	NGGAGCGNNNNNNNNTNNNNNNNNNNNCGACTNNNCNNNNNNCCTTNCNCGNNGNNNNNNNNNNNNGCNNCNNNGNCNNNNGGCNNNNNNCCCTATGANNCNNNNNNNNGTCCNNNNNNNNNNGNNNNNTNNNANNNNNTTCANNNCNNCCGNNGNNCTCCNNTGANNNNNCNCGTCCNAGCNNNGGNGNNNNNNNNNNGTCNCNNNAGTCTNNANNNNNNNNNCGANNNNTNNNNNNNNNNCANNNCNNNCCGGNNNNGNGNNCNNNCCNNNTTCNCNCAAGNGNTNNNTGNNCNGNNNNNNNNGNNNNNNNNNNNNCNNNNNNNNNNCGNNNNNNNCGNNNNCTTTATNNNNNNNNGNNNNGTNNTTANNNNNNNNNNCCNNTGGGNNNNNNNNNNG…
SGK48S		White	Formal double flower	NGGAGCGACGCCGAGTNNNNANNNNNNCGACNNNNCNNNNNNNNNTNCCCNNAGNGGCCGCTACAGGCNNCNCNNNNNNNNGGCNNNNTNCCCTATGANNCNNNNNNNCGTCCTNNNNNNNNNGNANNNTNNGANNNNNTTNNNNNCNNNCGGNGNNCTCCNGTGANNNNNCNCGTCNNAGCNNAGGCGGNNNNNNNNCGTCNCNNNAGNCTNCANNNNNNNNNCGANNNNTNNNNNNNNNNCANNNNNACCCGGNNNNGNNNNCNNNCCGTGNNCNCNCAANNGGTNNGTGNNNNGGTNNNNNNGNNTNNNNNNNNNNNNNNNNNNNNCGNNNNNNNCNNGCNCTNNNNNNNGGNNNGNNNNNTNNTTANNNNNNNNNNCCNNNNNNGNNNNNNNNNG…
SGK58S		White	Formal double flower	NNNNGCGNNNNNNNNTNNNNANNGAGNCGACTNNNCNNNNNNNNNTCCNCNNAGNNNNNNNNNNNNGCNNCNCNGNNNNNNGGCNNTANNCCCTATGANNCNNNNNNNCGTCCNNNNNNAGAGGNAANNTNNGNNNNNNTTNNNNNCNNCCGGNGGNCTCCNGTGANNNNNCNCGTCCNAGCNNGGGGGANCCNNNNNCGTCCCNNNAGNNTNCANNNNNNNCNCNNNNNNTNNNNNNNNNNCANNNNNACNNGGNNNNGNGNGCNNNCCGTGNNCNCNCAAGNGNTTNNTGNNCNGGNNNNNNNNNNTNNNNNNNNNNNNNNTCNNNNCGNNNNNNNCNNNNNCTNNNNNNNGNACGGNNNNGNNNTTNNNNCCNNNNNCCNNNNNNGNNNNNNNNNN…
SHUN15H	https://www.pref.saitama.lg.jp/hana-midori/tenji/kensaku/sa-to/tsu/97-2117-1985.html	Pink	Semi-double flower	GNNNGNGNNNNNNNNTGGANAGGNNNNCGTCTNNNNTNNNNNNNNNNCNCNNANNNNNNNNNNNNNGCNNNNNNNNNNNNNGGCNNAATNNCCTCTAANNCNNNTNNACGACNNNNNNNNNNNNGNACNTNNGNNCGTGCCCANNNGCCNCGGNGNNCCTNNGNGAAAGNNCNNGTNNNAGCNNNNNNNNNNNNACANNNNNCCNNNAGNNNNCANCNNNNNCNNNNNNNNNNNNNNNNNNNCATCCCNACNNNNNNNGGNNNNCGGNCCNNNNNNANNNAAGNGNTNNNNGNGNNNGNNNNNNNGNCNNNNNAANNNCNNAGNNNNCACNNNNGNNNNNNACNCTNTATTGTNGNNNGNNNNNTCNTCANNNTCNNNNNNNNNNNNNNTGGGCNNNNN…
SHUN55S	https://www.pref.saitama.lg.jp/hana-midori/tenji/kensaku/sa-to/tsu/97-2117-1985.html	Pink	Semi-double flower	ANNNGNGACGCCGAGTGGANAGGNNNNCGTCNNNNNTNNNNNNNNNNCNCNNANNNNNNNNNNNNNGCGNNNANGCNGCNNGGCGGNATNNNNNNNNANNCNNNTNNANGACCCNNNNNNNNNGNNACNTNNGNNNNNGCCCACCTGCCNCGGNGNNCCTNNNTGAAAGNNCNNGTCNNAGCNNNNNNNNNNNNACANNNNNCGNNNAGNCNNCATCNNNNNCNNNNNNNNNNNCNNNNNNNCATCCNNACNNNNNNNGGNNNNTGGNCCNNNNNNNNTNAANNNNTTNNNGNNNNNGNNNNNNNGNCNGGCNAAGCNNNNNNNNNNCACNNNNGNNNTNNNNNNNCTATTGTNGNNNGNNNGNNCNTCACGCTCNNNNNNNNCNNNNGNNNNNNNCNN…
SHUN59S	https://www.pref.saitama.lg.jp/hana-midori/tenji/kensaku/sa-to/tsu/97-2117-1985.html	Pink	Semi-double flower	NNNNGNGNNNNNNNNNGGANAGGNNNNCGTCTNNNNTNNNNNNNNNNCNCNNANNNNNNNNNNNNNGCNNNNNNNNNNNNNNGCGGAATGNCCTCTAANNCNNNTNNACGACNNNNNNNNNNNGNNNCNTNNGNNNNNGCCCANNNNCCCCGGNGNNNCTNNGTGAAAGNNCNNGTNCNAGCNNNNNNNNNNNNNNANNNNNCCNNNAGNNNNCANCNNNNNNNNNNNNNNNNNCNNNNNNNCATCCCNACNNNNNNNGGCANNCGGNCCNNNNNNNNTNAAGNGNTTNGNGNGNNNNNNNNNNNGNCNGGCNAAGCNNNNAGNNNNCACNNNNGNNNTGNNCNCTNTATTGTNGNNNGTCNNNNNNTCACGCTCNNNNNNNNCNNNNNTGGGCNNCNN…
SOUS108S	https://www.pref.saitama.lg.jp/hana-midori/tenji/kensaku/sa-to/tsu/97-2117-1994.html	A spotted pattern of red and white	Semi-double flower	NGGAGCGNNNNNNNNTNNNCNGGNNNNCGTCTNNTCTNNNNNCCCTNCNCGANNCNNNNNNNNNNNGCGNCNNNGNNNNCCGGCNNAATGCCCTATGANNCGTGTNNACGNNNNNNNNCGGAGGNANNNNNNATGNNNNCCNNNNNCTCNCGNNNGCCCCCAGTGNNNGNNCNCGTCNAAGCNNNNNNNNNNNNNNGTCGTCCCNNNNNNNTNNANCNNTTTCNCAANNNNTNNCNNNNNNCCANNNCTACNNNNNNNGGCGNNNGGACCNNNTTNACTCAAGTGNTTNNTGGGCNAGTNNNNNNGNCTGACNNNNCNNNNNNNNNNNNNGANNGNNNNNNGCCNNNNNNNGTNGNNNGTCCGGTNNTCATGCTCNNNNNCCNTNNNNNNNNNNNNTGG…
SOUS113J	https://www.pref.saitama.lg.jp/hana-midori/tenji/kensaku/sa-to/tsu/97-2117-1994.html	A spotted pattern of red and white	Semi-double flower	NGGAGCGNNNNNNNNTNNNCAGGNNNNCGTCTGTTCTCNNNNNNNTCCCCGANNCNNNNNNNNNNNGCGNCNNNNNCNNCCGGCNNNNTGCCCTATGANNCGTGTNNACGACNNNNNNCGGAGGNANNNNNNATGNNNNCNNNNNNCNNNCGNNNGCCCCCAGTGNNNGNNCNCGTCNAAGCNNNNNNNNNNNNNNGTCGTCCCNNNNNNNTNCATCNNTTTNNCAANNNNTNNNNNNNNNCNANNNCTACNNNNNNNGGCGNANGGACCGTGTTAACTCAAGTNNTNNGTGNGNGNGTNNNNNCGNCTGACNNNNNNNTNNNNNNNNNNGANNGNNCNNNGCCNNNNNNNGTGGGCGGTCCGNTNGTCATGCTCNNNNNCCNTNNNNGNNNNNNNNNN…
SOUS18H	https://www.pref.saitama.lg.jp/hana-midori/tenji/kensaku/sa-to/tsu/97-2117-1994.html	A spotted pattern of red and white	Semi-double flower	NGGAGCGGCGCCGGGTNNNCAGGNNNNCGTCTGTTCTCNNNNNNNTCCCCGAANCNNNNNNNNNNNGCGNCNNNNNNNNCCGGCNNAATGCCCTATGANNCGTGTNNACGACNNNNNNCGGAGGNAANNNNNNTNCGTNCCNNNNNCNNNCGNNNGCCCCCANTGNNNGNNCNCGTCNAAGCNNNNNNNNNNNNNNGTCGTCCCNNNNNTNTNCANCNNTTTCNCAANNNNTNNNNNNNNNCCANNNCTACNNNNNNNGGCGNANNNACCNNNNNAACTCAAGTNNTNNNTGGGNNAGTNNNNNNGNCTGACNNNNNNNTNNNNNNNNNCGANNGNNCNNGGCCCTNNNNTGTNGNNNGNNCGGNNGTCATGCTCNNNNNCCNTTGGGNNNNNNNNNNN…
Sekch34K	https://www.treesandshrubsonline.org/articles/camellia/camellia-chekiangoleosa/	Red	Single flower, 7–8 petals	NNNNNCNGCACCGGGTNNNNNNNNNNNNNTNNNNNNANNNNNNNNTNNNNNNNGNNNNNNNNNNNNNNNNNNNNNNNNNNNNNNNNNNNNNNNNNNNNNNNNNNNTTNTNNNNNNNNNNNNNNNNNNGNNNNNNNNNNNNNNNNNNNNNNNNNNGNNCNNNNNNGNNNNNNCNNNNNNNNNNNNNNNNNNANNNNNNNNNNNNCNNNNNNNTNNNNNNNNNNNNCNNNNNNNNNNNNNNNNNNNCCCNCNNNNNNGGGNNNNNNCGGNNNNNNNNNNNNNNANGNNNNTNANNGCNNNNNNNNNNGNNNGGCGNNNNNNNNNNNNTTNNNNNNNNNNNNNNNNNNNNNNNNNNNNNNNNNNNNNNNNCNNNNNNNNNNNNNNNNNNNNNNNNNNNNNNN…
Sgekka32K	https://www.pref.saitama.lg.jp/hana-midori/tenji/kensaku/sa-to/tsu/912-21-17-2124.html	A spotted pattern of red and white	Single flower	NAAGNNGGCGCCGGGNNNNNGNNNNNNTNNCNNNNTANAAAGNNNTNNNNNNANNNNNNNNNNNNNNNNNNTNCGTNNNNNANNNNNNNNNNNNNNNANNNNNNNTCNCNTTNNNNNNNNNNNNGNNNNANNNNNNNNNNNNNNNNNNNNNNNCNANCNNNNNNGANNNCTCNNNCNNNNNCNNNNNNNNNNNNNNNTGNNNNCAAANNTNTNNGNNNNNNNNNNNNNNNNNNNNNNNNNNNNNNNNNNCCNNNNAGANGNNNNNNNNNNNNNNNNNNNNNAANNNNNNNNNNNCNNNNNGCAGNGNCNNNNNNNNNNNNNNNNNNNNNCNNNNNNNNNNNNNTNNNNNNNNNNNNNNNNNNNNNNNNNANNNNNNNNNNNNGNNNNNNNNNNNNNNNN…
TGS130J		A spotted pattern of red and white	Single flower	NNNNGCGGCGCTNGGTNNNNAGGNNNNCGTCTGTNNNNNNNNNNNTCCNCNANGNNNNNNNNNNNNGCGNNNNNGNNNNNNNGCGCAANNCCCTATGNNNNNNNTNNACGNNCCNNNNNNNNNGNGANNNNNNANCGCGCTNNNNNGTCCCGGCGGNCCCNNNNGANNNNNCNCNTNCNAGCNNGGGGGGNNNNNNGNNNNCCCNNNCNTCTNCANNNNNNNNNCNNNNNNTNNNNNNNNNNTATCCTNNNNNNNNNNGGCNNNNNNGNNGTGNNNNNTNAAGNGGTNNNNGNGCANNNNNNNNNGNCNNNNCNNNCNNNNNNNNNNTACNNNNNNNNCNNNNNCTNNNNNNNNGNNNGTCTGNNNNTCANNNTCNNNNNCCNCCGGANNNNNNNANNN…
TGS16H		A spotted pattern of red and white	Single flower	NNNNGCGGCGCTGGGTAGANAGGNNNNCGTCNNNNNNNNNNNNNNTCCNCNAAGNNNNNNNNNNNNGCNNNNCNGNNNNNNGGCGGAATGCNNNNNNNNNNNNNTNNANGNNCCNNNNCGGAGGNGANANNNNNNCGCGCTNNNNNGNNNNNNCGGNCCCCNGNGANNNNNCNCNTNCNAGCNNNNNNNNNNNNGTGNNNNCCCNNNCNNNTANANNNNNNNNNCNNNNNNTNNNNNNNNNNTATCCCNNNNNNNNNNNGCNNNNNNNNNGTGNNNNNTNAAGNGNTNNNNGNNCNNNNNNNNNCGNCNNNNCNNANNNNNNNNNNNNACNNNNNNNNCNNNNNNNNNNNNNNNGGCGNNNTNNNNNTCACACTCNNNNNCCANCGGANNNNNNNANNN…
TGS70S		A spotted pattern of red and white	Single flower	NNNNGCGGCGCTGGGTNNNNAGGNNNNCGTCNNNNNTNNNNNNNNTCCNCNAAGNNNNNNNNNNNNGCNNNNNNNNNNNNNGGCNNAANNCNNNNNNNNNNNNNNNNACGACCCNNNNNNNNNGNGANNNNNNNNCGNGCTNNNNNGNNNCGGCGNNCCCCNNNGACANNNCNCNTNCNAGCGTNNNNNNNNNNGTNNNNGCCNNNNCNNNTNCATNNNNNNNNNNNNNNNTNNNNNNNNNNTNTCCCNNNNNNNNNNGGCNNNNNNGNNNNNNNNNNTNAAGNGNTNNNNGNNCANNNNNNNNCGNCNNNNCGGANNNCNAANNNNNACNNNNNNNNCNNNNNCTNNNNNNNAGNNNNNNTNGNNNTCANNNTCNNNNNCCACNNNNNNNNNNTNNNG…
TMUR131J		Red with white rim	Single flower	NNNNACGNNNNNNNNTNNNNAGGGAGGCNTCTNNNCTNNNNNNNNTNCNNNGNGNNNNNNNNNNNNNCGNNNNNGNNNNCCGGCNNNNAGCNNNNNNNNNNNNNCNNNCNNNNNATNNCGGAGGNNANNNACNTNNNNANTNNNNNNNNNNNGAGNNNNNNNNNGANNNNNCNCGTCNNANCNNNNNNNNNCCNNNGNNNNNNNNNNANNNTNCATNATNNNNNCNNNNNNNCCNNNNNNNNCANNNCNNNCCNNNNNNGNNNNNGGANNGTGNNNTNNCAAGTGNTNANNNGNNNNNNNNNNNNGNNNGNCNNNNCTNNCNNNNNNNNCGNNNNNNNCNNNNNNNNNNNNGCGGNNNNNNNNNNNNTCANNNTCNNNNNNNNNTAAGNNNNNNNNCNN…
TMUR132J		Red with white rim	Single flower	NNNNACGNNNNNNNNTNNNNNGGGAGGCNTCTGTNCTTNNNNNNNTNCCNNGNGNGGCCGCTACAGGCNNNNNNGNNNNCCNGCNNNNTNCNNNNNNNNNNNNNNNNNNNTCCCATNNTGGAGGNNNNNNACNTNCGCANTNNNNNNNNNCGNAGNCCNNNNCNGANNNNNCNCGTCNNANCNNNNNNNNANNNNNGNNNNNNCNNNANNNTNCANNATNNNNNCNNNNNNNCCCNNNNNNNCANNNCNNNNNNNNNNNGNNNNNGGANNGTGNNNTNNCAANTGNTTANNNGNCNNNNNNNNNNGNNNGNCNNNNCTNNCNNNNNNNNNGNNNNNNNCNNGCNNNNNNNTGCGGNNNGNNNNNNNNNCACGGTCNNNNNNNNNNNNNNNNNNNNANNN…
TROU29K		Purplish pink	Single flower	NNNNNNGNNNNNNNNTNNNTNNNNNNNCNTNTNNCNNNAGAGNNNTCCNNNNNGNNNNNNNNNNNNGNNNNNNNGNNNNNNNGNNNNNTNCNNNNNNATGNNNNNNNNNNNNCCATNNNNNNNGNNCNNNNNNNNCACNNNNNNNNNNNNNNGCANNNNNNNNNGACANNNCNCGTCNNAGNNNNNNNNNNNNGNNGNNNNNNCNNNANTNNNNNNNNNNNNNNCGANNNNNNNNNNNNNNNCTNNNNNNNCCGGNNNNACNNNNGANCGGTATCAANNCNAGTNNNNNNNNNNNNGNTNNNNNNNNNNGATNNNNNTNTCNNNNTTCNCGNNNNNNNCNNNNNNNNNNNNNNGGNNNANNNNNNNNTCNNNNNNNNNNANNNNTGGGNNNNNNNNNNN…
TROU3H		Purplish pink	Single flower	NNNNNNGNNNNNNNNTNNNTNNNNNNNCNTNTNNCNANAGAGNNNTCCNNNNNGNNNNNNNNNNNNGNNNNNNNGNNNNNNNGNNNAANNCNNNNNNANNNNNNNNNNNNNNCCATNNNNNNNGNNCNNNNNGNNNNNNNNNNNNNNNNNNNGCANNNNNNNNNGACANNNCNCGTNNNAGNNNNNNNNNANNGNNGNNNNNNCGCAANTNNNNANNNNNNNNNCGACGTGNNNNNNNNNNNNTNNNNNNNNNNNNNNNACNNNNGANCGGTNNNAANNCNAGTNNTNNNNNNNNNGGNNNNNNNANNNGATNNNNNTCNCNNNNTTCNCGNNNNNNCNNNGTNNNNNNNNNNNGNNNANNNNNNNNTCANNNNNNNNNANNNNNNNNNNNNNNNNNNN…
TROU93S		Purplish pink	Single flower	NNNNNNNNNNNNNNNTNNNTNNNGTGGCNTNTNNCNNTAGCANNNTCCNNNNNGNNNNNNNNNNNNGNNNNNNCGNNNNNNNGCNNAANNCNNNNNNATGNNNNNNNNNNNNCCNNNNNNNNNGNNCNNNNNNNNCACNNNNNNNNNNNNNNGCANNNNNNNCTGACANNNCNCGTCNNAGNNNNNNNNNNNNGNNGNNNNNNCGCGANTNNNNNNNNNNNNNNCNNNNNNNNNNNNNNNNNNTTCCNNNNNNNNGGGNACNNNNGANCGGTANNNANNNNAGTGNTNNNNNNNCNGGTNNNNNNANNNGATNNNNNTCNCNNTTTTCNCGNNNNNNNCNNGTNCTNNNNNNNGGNNNANNNNGNNNTCANNNNNNNNNNCTNNTGGGGNGGGCNANNG…
Yukitu35K		Red	5 petals, obovate, apex rounded, more or less deeply notched	NNNNNNGNNNNNNNNNNNNNANNNNNNCNTNTNNCCTNNNNNNNNTTNNNNNNANNNNNNNNNNNNNNNNCNNNANCNNNNNNNTGATNNNNNNNNNNCACNNNNNNNNNNNCCNNAANNNNNNNNNNNNGCNANNNNGCNTACCCNNNNCNGNNNNCCCCNNNGNCANNNCNNNNNNNNNCNNNNNNNNNNNNGTNNNNNNTCNNNNNNNTNNNNNNNNNNNNCNNNNNNNCANNNNNNNGNNNNNNNNNCCNNNNNNGNGNNNNNNCCNNNNNNNNNNNANNNNNNNGNNNGCNNNNNNNNNNNNNNGACNGGNTNCNNNNTCNNNNNGGNNNGGCNNNNNNCGCNNNNNNNGACANNNNNNNNNTNNNNNNNTCACNNNNNTGGGNNNNNNCNNNN…
Yurit124J		Crimson	Single flower	GNNNGTANNNNNNNNTGGNTANNGAGACGTCNNNNNNNNNNNNNNNCNNTNNAGNNNNNNNNNNNNNCNNNNNNGNNGCNNNGCNNNNTGNNNNNNNANNNNNNTNNNCGNNCNNNNNCGGAGGNNNCNNGCNNNCGTGCNNNNNNGNNNCGACGNNCCCCNNTGANNNNNCNNGTCNNAGCGCGGGGGAANNNNNNNCNNNCCNNNNNNNNGCANCNNNNNCNNNNNNNNTNNNAGTGCANCANNNNNACCCNNNNNNGNNCNNGGNNNNNNNNNANNNAAGNGNTNNNNNNGCNAGNNGCGANNNNCAGCCAGNCNNNCNNTCNNNANGNNNNNNCCNNGCNNNNCCANNNNGNNNGNNNNNNNNTCACGCNNNNNNNCCNCTGGGNTGGGCNACNG…
Yurit19H		Crimson	Single flower	GNNNGTANNNNNNNNTGGNTANNGAGACGTCNNNNNNNNNNNNNNNCNNTNNNGNNNNNNNNNNNNGCNNNNNNGNNNNNNNGNNNNNNNNNNNNNNANNNNNNNNNNCGNNCNNNNNNNNNNGNNNCNNGCNNNCGTNCNNNNNNGNNNCGNCGNCCCCNNNTGANNNNNCNNGTCNNAGCGCNNNNNNANNNNNNNCNNNCCNNNNNTNNGCANCNNNNNCNNNNNNNNTCCNNNNNNNNCANNNNNACCCNNNNNNGNNCNNNNNNNNNNNNNANNNAANNGNTNNNNNGGCNNGNNNNNNNNNNNAGCCAGNNNNNCNNNNNNCNCGNNNNNNNCNNNNNNNNCCANNNNNNNNGNNNNGNNNTCACGCTCNNNNNCCNCNNNNNNNNNNCACNG…
SNPs were used for constructing phylogenetic tree.
